# Supplementary material for: Controllable access to trifluoromethyl-containing indoles and indolines: palladium-catalyzed regioselective functionalization of unactivated alkenes with trifluoroacetimidoyl chlorides
Source: Chem Sci. 2022 Mar 3;13(12):3526–32. doi: 10.1039/d2sc00546h (PMC8943892; doi:10.1039/d2sc00546h)
Supplement: SC-013-D2SC00546H-s002 [file SC-013-D2SC00546H-s002.cif]

# Electronic Supplementary Material (ESI) for Chemical Science.
# This journal is © The Royal Society of Chemistry 2022

####################################################################### 
# 
# This file contains crystal structure data downloaded from the 
# Cambridge Structural Database (CSD) hosted by the Cambridge 
# Crystallographic Data Centre (CCDC).
# 
# Full information about CCDC data access policies and citation 
# guidelines are available at http://www.ccdc.cam.ac.uk/access/V1 
# 
# Audit and citation data items may have been added by the CCDC. 
# Please retain this information to preserve the provenance of 
# this file and to allow appropriate attribution of the data. 
# 
#######################################################################

data_cfk_0m
_database_code_depnum_ccdc_archive 'CCDC 2144260'
loop_
_audit_author_name
_audit_author_address
'Zhengkai Chen'
;Zhejiang Sci Tech University
China
;
_audit_update_record             
;
2022-01-25 deposited with the CCDC.	2022-03-03 downloaded from the CCDC.
;
_audit_creation_date             2022-01-10
_audit_creation_method           
;
Olex2 1.2
(compiled 2014.09.19 svn.r3010 for OlexSys, GUI svn.r4874)
;
_chemical_name_common            ?
_chemical_name_systematic        ?
_chemical_formula_moiety         'C21 H15 Cl F3 N3 O2'
_chemical_formula_sum            'C21 H15 Cl F3 N3 O2'
_chemical_formula_weight         433.81
_chemical_melting_point          ?
loop_
_atom_type_symbol
_atom_type_description
_atom_type_scat_dispersion_real
_atom_type_scat_dispersion_imag
_atom_type_scat_source
C C 0.0033 0.0016 'International Tables Vol C Tables 4.2.6.8 and 6.1.1.4'
H H 0.0000 0.0000 'International Tables Vol C Tables 4.2.6.8 and 6.1.1.4'
Cl Cl 0.1484 0.1585 'International Tables Vol C Tables 4.2.6.8 and 6.1.1.4'
F F 0.0171 0.0103 'International Tables Vol C Tables 4.2.6.8 and 6.1.1.4'
N N 0.0061 0.0033 'International Tables Vol C Tables 4.2.6.8 and 6.1.1.4'
O O 0.0106 0.0060 'International Tables Vol C Tables 4.2.6.8 and 6.1.1.4'

_shelx_space_group_comment       
;
The symmetry employed for this shelxl refinement is uniquely defined
by the following loop, which should always be used as a source of
symmetry information in preference to the above space-group names.
They are only intended as comments.
;
_space_group_crystal_system      monoclinic
_space_group_IT_number           14
_space_group_name_H-M_alt        'P 1 21/n 1'
_space_group_name_Hall           '-P 2yn'
loop_
_space_group_symop_operation_xyz
'x, y, z'
'-x+1/2, y+1/2, -z+1/2'
'-x, -y, -z'
'x-1/2, -y-1/2, z-1/2'

_cell_length_a                   15.287(5)
_cell_length_b                   15.859(5)
_cell_length_c                   17.629(6)
_cell_angle_alpha                90
_cell_angle_beta                 114.523(5)
_cell_angle_gamma                90
_cell_volume                     3888(2)
_cell_formula_units_Z            8
_cell_measurement_reflns_used    4497
_cell_measurement_temperature    296(2)
_cell_measurement_theta_max      22.10
_cell_measurement_theta_min      2.30
_shelx_estimated_absorpt_T_max   0.964
_shelx_estimated_absorpt_T_min   0.957
_exptl_absorpt_coefficient_mu    0.248
_exptl_absorpt_correction_T_max  ?
_exptl_absorpt_correction_T_min  ?
_exptl_absorpt_correction_type   none
_exptl_absorpt_process_details   ?
_exptl_absorpt_special_details   ?
_exptl_crystal_colour            colourless
_exptl_crystal_density_diffrn    1.482
_exptl_crystal_density_meas      ?
_exptl_crystal_density_method    ?
_exptl_crystal_description       block
_exptl_crystal_F_000             1776
_exptl_crystal_size_max          0.18
_exptl_crystal_size_mid          0.16
_exptl_crystal_size_min          0.15
_exptl_transmission_factor_max   ?
_exptl_transmission_factor_min   ?
_diffrn_reflns_av_R_equivalents  0.0421
_diffrn_reflns_av_unetI/netI     0.0480
_diffrn_reflns_Laue_measured_fraction_full 0.997
_diffrn_reflns_Laue_measured_fraction_max 0.988
_diffrn_reflns_limit_h_max       19
_diffrn_reflns_limit_h_min       -16
_diffrn_reflns_limit_k_max       20
_diffrn_reflns_limit_k_min       -20
_diffrn_reflns_limit_l_max       22
_diffrn_reflns_limit_l_min       -22
_diffrn_reflns_number            23729
_diffrn_reflns_point_group_measured_fraction_full 0.997
_diffrn_reflns_point_group_measured_fraction_max 0.988
_diffrn_reflns_theta_full        25.242
_diffrn_reflns_theta_max         27.495
_diffrn_reflns_theta_min         1.806
_diffrn_ambient_temperature      296(2)
_diffrn_detector_area_resol_mean ?
_diffrn_measured_fraction_theta_full 0.997
_diffrn_measured_fraction_theta_max 0.988
_diffrn_measurement_device_type  'Bruker APEX-II CCD'
_diffrn_measurement_method       '\f and \w scans'
_diffrn_radiation_type           MoK\a
_diffrn_radiation_wavelength     0.71073
_diffrn_source                   ?
_diffrn_standards_number         0
_reflns_Friedel_coverage         0.000
_reflns_Friedel_fraction_full    .
_reflns_Friedel_fraction_max     .
_reflns_number_gt                5022
_reflns_number_total             8818
_reflns_special_details          
;
 Reflections were merged by SHELXL according to the crystal
 class for the calculation of statistics and refinement.
 
 _reflns_Friedel_fraction is defined as the number of unique
 Friedel pairs measured divided by the number that would be
 possible theoretically, ignoring centric projections and
 systematic absences.
;
_reflns_threshold_expression     'I > 2\s(I)'
_computing_cell_refinement       ?
_computing_data_collection       ?
_computing_data_reduction        ?
_computing_molecular_graphics    'Olex2 (Dolomanov et al., 2009)'
_computing_publication_material  'Olex2 (Dolomanov et al., 2009)'
_computing_structure_refinement  'SHELXL-2016/6 (Sheldrick, 2016)'
_computing_structure_solution    'SHELXT 2014/5 (Sheldrick, 2014)'
_refine_diff_density_max         0.560
_refine_diff_density_min         -0.353
_refine_diff_density_rms         0.049
_refine_ls_extinction_coef       .
_refine_ls_extinction_method     none
_refine_ls_goodness_of_fit_ref   1.026
_refine_ls_hydrogen_treatment    mixed
_refine_ls_matrix_type           full
_refine_ls_number_parameters     549
_refine_ls_number_reflns         8818
_refine_ls_number_restraints     0
_refine_ls_R_factor_all          0.1066
_refine_ls_R_factor_gt           0.0562
_refine_ls_restrained_S_all      1.026
_refine_ls_shift/su_max          0.000
_refine_ls_shift/su_mean         0.000
_refine_ls_structure_factor_coef Fsqd
_refine_ls_weighting_details     
'w=1/[\s^2^(Fo^2^)+(0.1000P)^2^] where P=(Fo^2^+2Fc^2^)/3'
_refine_ls_weighting_scheme      calc
_refine_ls_wR_factor_gt          0.1554
_refine_ls_wR_factor_ref         0.1870
_refine_special_details          ?
_olex2_refinement_description    
;
1. Others
 Fixed Uiso: H2(0.07) H3(0.074) H6(0.056) H7A(0.065) H7B(0.065) H8(0.07)
 H11A(0.071) H11B(0.071) H14(0.088) H15(0.103) H16(0.093) H19(0.089) H20(0.101)
 H21(0.092) H23(0.073) H24(0.075) H27(0.06) H30A(0.072) H30B(0.072) H31(0.055)
 H32A(0.07) H32B(0.07) H35(0.086) H36(0.103) H37(0.097) H40(0.107) H41(0.122)
 H42(0.107)
 Fixed X: H2(1.053539) H3(0.893286) H6(1.093717) H7A(0.764928) H7B(0.771072)
 H8(0.785596) H11A(0.72311) H11B(0.733585) H14(0.431275) H15(0.269529)
 H16(0.19283) H19(0.451151) H20(0.291407) H21(0.201971) H23(0.34176)
 H24(0.50345) H27(0.297895) H30A(0.632968) H30B(0.590323) H31(0.619133)
 H32A(0.663172) H32B(0.653735) H35(0.959014) H36(1.126577) H37(1.20662)
 H40(1.200574) H41(1.108286) H42(0.941618)
 Fixed Y: H2(0.490649) H3(0.508083) H6(0.360324) H7A(0.336155) H7B(0.411598)
 H8(0.507173) H11A(0.474721) H11B(0.378095) H14(0.429846) H15(0.392655)
 H16(0.341757) H19(0.328219) H20(0.288647) H21(0.29711) H23(0.212482)
 H24(0.230903) H27(0.121247) H30A(0.139384) H30B(0.230513) H31(0.256428)
 H32A(0.146046) H32B(0.081911) H35(0.180597) H36(0.178446) H37(0.129809)
 H40(0.064339) H41(0.017962) H42(0.017761)
 Fixed Z: H2(0.730626) H3(0.644019) H6(0.552628) H7A(0.413665) H7B(0.357775)
 H8(0.453887) H11A(0.548989) H11B(0.536648) H14(0.309746) H15(0.247851)
 H16(0.323703) H19(0.661708) H20(0.606341) H21(0.465732) H23(0.16817)
 H24(0.252584) H27(0.362625) H30A(0.540125) H30B(0.537032) H31(0.42727)
 H32A(0.356179) H32B(0.420025) H35(0.600746) H36(0.657173) H37(0.583128)
 H40(0.450272) H41(0.318059) H42(0.269213)
;
_atom_sites_solution_hydrogens   mixed
_atom_sites_solution_primary     ?
_atom_sites_solution_secondary   ?
loop_
_atom_site_label
_atom_site_type_symbol
_atom_site_fract_x
_atom_site_fract_y
_atom_site_fract_z
_atom_site_U_iso_or_equiv
_atom_site_adp_type
_atom_site_occupancy
_atom_site_site_symmetry_order
_atom_site_calc_flag
_atom_site_refinement_flags_posn
_atom_site_refinement_flags_adp
_atom_site_refinement_flags_occupancy
_atom_site_disorder_assembly
_atom_site_disorder_group
Cl1 Cl 0.18523(6) 0.15102(6) 0.19421(4) 0.0777(3) Uani 1 1 d . . . . .
Cl2 Cl 1.20923(5) 0.41671(5) 0.71408(4) 0.0685(2) Uani 1 1 d . . . . .
F1 F 0.83348(15) 0.36831(12) 0.25513(10) 0.0892(6) Uani 1 1 d . . . . .
F2 F 0.91942(17) 0.25851(15) 0.27021(12) 0.1200(8) Uani 1 1 d . . . . .
F3 F 0.80115(16) 0.25630(12) 0.30370(12) 0.0972(7) Uani 1 1 d . . . . .
F4 F 0.4677(2) 0.0647(2) 0.65708(13) 0.1662(14) Uani 1 1 d . . . . .
F5 F 0.5905(2) 0.04810(14) 0.63402(12) 0.1191(9) Uani 1 1 d . . . . .
F6 F 0.55105(16) 0.16839(12) 0.65366(10) 0.0926(6) Uani 1 1 d . . . . .
O1 O 0.60013(15) 0.43776(15) 0.36746(12) 0.0767(6) Uani 1 1 d . . . . .
O2 O 1.02695(16) 0.31709(14) 0.41399(12) 0.0739(6) Uani 1 1 d . . . . .
O3 O 0.79165(14) 0.20081(14) 0.53494(12) 0.0779(6) Uani 1 1 d . . . . .
O4 O 0.37351(17) 0.06871(17) 0.49994(13) 0.0945(8) Uani 1 1 d . . . . .
N1 N 0.90297(15) 0.36950(12) 0.43858(12) 0.0483(5) Uani 1 1 d . . . . .
N2 N 0.55092(16) 0.41584(13) 0.46991(14) 0.0520(5) Uani 1 1 d . . . . .
N3 N 0.45886(16) 0.36099(14) 0.55846(14) 0.0577(6) Uani 1 1 d . . . . .
N4 N 0.48728(14) 0.14291(12) 0.47744(11) 0.0451(5) Uani 1 1 d . . . . .
N5 N 0.83885(16) 0.12322(16) 0.45184(15) 0.0581(6) Uani 1 1 d . . . . .
N6 N 0.93332(18) 0.06716(16) 0.36636(15) 0.0649(6) Uani 1 1 d . . . . .
C1 C 1.08774(19) 0.42552(15) 0.64918(15) 0.0487(6) Uani 1 1 d . . . . .
C2 C 1.0288(2) 0.46843(17) 0.67697(16) 0.0580(7) Uani 1 1 d . . . . .
H2 H 1.053539 0.490649 0.730626 0.070 Uiso 1 1 calc R U . . .
C3 C 0.9332(2) 0.47852(18) 0.62542(17) 0.0614(7) Uani 1 1 d . . . . .
H3 H 0.893286 0.508083 0.644019 0.074 Uiso 1 1 calc R U . . .
C4 C 0.89623(19) 0.44496(16) 0.54630(16) 0.0511(6) Uani 1 1 d . . . . .
C5 C 0.95679(18) 0.39978(14) 0.52063(14) 0.0438(6) Uani 1 1 d . . . . .
C6 C 1.05346(18) 0.38983(15) 0.57085(14) 0.0469(6) Uani 1 1 d . . . . .
H6 H 1.093717 0.360324 0.552628 0.056 Uiso 1 1 calc R U . . .
C7 C 0.79942(18) 0.38738(17) 0.41329(16) 0.0541(6) Uani 1 1 d . . . . .
H7A H 0.764928 0.336155 0.413665 0.065 Uiso 1 1 calc R U . . .
H7B H 0.771072 0.411598 0.357775 0.065 Uiso 1 1 calc R U . . .
C8 C 0.7958(2) 0.45040(18) 0.47798(17) 0.0583(7) Uani 1 1 d . . . . .
H8 H 0.785596 0.507173 0.453887 0.070 Uiso 1 1 calc R U . . .
C9 C 0.9424(2) 0.33054(17) 0.39229(16) 0.0537(6) Uani 1 1 d . . . . .
C10 C 0.8730(2) 0.3034(2) 0.30455(18) 0.0680(8) Uani 1 1 d . . . . .
C11 C 0.71979(19) 0.43216(19) 0.50836(17) 0.0593(7) Uani 1 1 d . . . . .
H11A H 0.723110 0.474721 0.548989 0.071 Uiso 1 1 calc R U . . .
H11B H 0.733585 0.378095 0.536648 0.071 Uiso 1 1 calc R U . . .
C12 C 0.6181(2) 0.43012(16) 0.44049(17) 0.0517(6) Uani 1 1 d . . . . .
C13 C 0.45266(18) 0.39859(16) 0.42597(16) 0.0495(6) Uani 1 1 d . . . . .
C14 C 0.4016(2) 0.4085(2) 0.34224(18) 0.0733(9) Uani 1 1 d . . . . .
H14 H 0.431275 0.429846 0.309746 0.088 Uiso 1 1 calc R U . . .
C15 C 0.3036(2) 0.3862(2) 0.3051(2) 0.0859(10) Uani 1 1 d . . . . .
H15 H 0.269529 0.392655 0.247851 0.103 Uiso 1 1 calc R U . . .
C16 C 0.2576(2) 0.3559(2) 0.3500(2) 0.0773(9) Uani 1 1 d . . . . .
H16 H 0.192830 0.341757 0.323703 0.093 Uiso 1 1 calc R U . . .
C17 C 0.30737(19) 0.34569(16) 0.43597(19) 0.0588(7) Uani 1 1 d . . . . .
C18 C 0.40569(18) 0.36783(15) 0.47488(16) 0.0487(6) Uani 1 1 d . . . . .
C19 C 0.4155(2) 0.3325(2) 0.6044(2) 0.0741(9) Uani 1 1 d . . . . .
H19 H 0.451151 0.328219 0.661708 0.089 Uiso 1 1 calc R U . . .
C20 C 0.3189(3) 0.3084(2) 0.5715(3) 0.0843(10) Uani 1 1 d . . . . .
H20 H 0.291407 0.288647 0.606341 0.101 Uiso 1 1 calc R U . . .
C21 C 0.2660(2) 0.3141(2) 0.4885(2) 0.0767(9) Uani 1 1 d . . . . .
H21 H 0.201971 0.297110 0.465732 0.092 Uiso 1 1 calc R U . . .
C22 C 0.3069(2) 0.16461(17) 0.25740(15) 0.0540(7) Uani 1 1 d . . . . .
C23 C 0.3662(2) 0.19787(17) 0.22428(16) 0.0612(7) Uani 1 1 d . . . . .
H23 H 0.341760 0.212482 0.168170 0.073 Uiso 1 1 calc R U . . .
C24 C 0.4624(2) 0.20948(18) 0.27475(16) 0.0624(7) Uani 1 1 d . . . . .
H24 H 0.503450 0.230903 0.252584 0.075 Uiso 1 1 calc R U . . .
C25 C 0.49775(17) 0.18904(15) 0.35884(14) 0.0448(6) Uani 1 1 d . . . . .
C26 C 0.43590(17) 0.15644(14) 0.39012(13) 0.0417(5) Uani 1 1 d . . . . .
C27 C 0.33904(18) 0.14324(16) 0.34086(14) 0.0502(6) Uani 1 1 d . . . . .
H27 H 0.297895 0.121247 0.362625 0.060 Uiso 1 1 calc R U . . .
C28 C 0.4517(2) 0.10217(18) 0.52497(16) 0.0562(7) Uani 1 1 d . . . . .
C29 C 0.5149(2) 0.0967(2) 0.61792(17) 0.0677(8) Uani 1 1 d . . . . .
C30 C 0.58485(19) 0.1792(2) 0.50541(16) 0.0601(7) Uani 1 1 d . . . . .
H30A H 0.632968 0.139384 0.540125 0.072 Uiso 1 1 calc R U . . .
H30B H 0.590323 0.230513 0.537032 0.072 Uiso 1 1 calc R U . . .
C31 C 0.59788(17) 0.19791(15) 0.42580(14) 0.0461(6) Uani 1 1 d . . . . .
H31 H 0.619133 0.256428 0.427270 0.055 Uiso 1 1 calc R U . . .
C32 C 0.66927(18) 0.13984(18) 0.41290(17) 0.0584(7) Uani 1 1 d . . . . .
H32A H 0.663172 0.146046 0.356179 0.070 Uiso 1 1 calc R U . . .
H32B H 0.653735 0.081911 0.420025 0.070 Uiso 1 1 calc R U . . .
C33 C 0.77256(19) 0.15766(17) 0.47285(16) 0.0535(6) Uani 1 1 d . . . . .
C34 C 0.93914(18) 0.12827(16) 0.49137(16) 0.0532(6) Uani 1 1 d . . . . .
C35 C 0.9906(2) 0.1592(2) 0.56978(18) 0.0720(8) Uani 1 1 d . . . . .
H35 H 0.959014 0.180597 0.600746 0.086 Uiso 1 1 calc R U . . .
C36 C 1.0919(2) 0.1583(2) 0.6034(2) 0.0857(10) Uani 1 1 d . . . . .
H36 H 1.126577 0.178446 0.657173 0.103 Uiso 1 1 calc R U . . .
C37 C 1.1398(2) 0.1290(2) 0.5596(2) 0.0811(9) Uani 1 1 d . . . . .
H37 H 1.206620 0.129809 0.583128 0.097 Uiso 1 1 calc R U . . .
C38 C 1.0893(2) 0.09747(18) 0.4788(2) 0.0652(8) Uani 1 1 d . . . . .
C39 C 0.98802(19) 0.09709(17) 0.44406(17) 0.0547(7) Uani 1 1 d . . . . .
C40 C 1.1339(3) 0.0659(2) 0.4296(3) 0.0888(11) Uani 1 1 d . . . . .
H40 H 1.200574 0.064339 0.450272 0.107 Uiso 1 1 calc R U . . .
C41 C 1.0795(3) 0.0377(3) 0.3518(3) 0.1020(12) Uani 1 1 d . . . . .
H41 H 1.108286 0.017962 0.318059 0.122 Uiso 1 1 calc R U . . .
C42 C 0.9782(3) 0.0385(2) 0.3224(2) 0.0891(11) Uani 1 1 d . . . . .
H42 H 0.941618 0.017761 0.269213 0.107 Uiso 1 1 calc R U . . .
H2D H 0.576(2) 0.4105(15) 0.5261(18) 0.062(8) Uiso 1 1 d . . . . .
H6D H 0.8196(19) 0.1007(15) 0.4073(16) 0.047(7) Uiso 1 1 d . . . . .

loop_
_atom_site_aniso_label
_atom_site_aniso_U_11
_atom_site_aniso_U_22
_atom_site_aniso_U_33
_atom_site_aniso_U_23
_atom_site_aniso_U_13
_atom_site_aniso_U_12
Cl1 0.0492(4) 0.1136(7) 0.0530(4) -0.0015(4) 0.0040(3) 0.0090(4)
Cl2 0.0512(4) 0.0931(6) 0.0512(4) 0.0104(3) 0.0112(3) 0.0055(4)
F1 0.0959(15) 0.1004(14) 0.0552(10) 0.0015(9) 0.0152(10) -0.0124(11)
F2 0.1137(18) 0.166(2) 0.0818(13) -0.0575(13) 0.0419(13) 0.0170(15)
F3 0.1105(17) 0.0895(13) 0.0890(13) -0.0308(10) 0.0389(12) -0.0423(12)
F4 0.160(3) 0.276(3) 0.0589(12) 0.0273(16) 0.0414(15) -0.104(2)
F5 0.147(2) 0.0993(15) 0.0712(12) 0.0157(11) 0.0055(13) 0.0434(15)
F6 0.1278(17) 0.0923(13) 0.0493(9) -0.0099(9) 0.0283(11) -0.0042(12)
O1 0.0529(13) 0.1234(18) 0.0568(12) 0.0214(11) 0.0257(10) 0.0100(12)
O2 0.0591(14) 0.1019(16) 0.0664(12) -0.0166(11) 0.0317(11) 0.0132(11)
O3 0.0496(12) 0.1079(16) 0.0683(13) -0.0396(12) 0.0164(10) -0.0056(11)
O4 0.0636(15) 0.153(2) 0.0626(13) 0.0195(13) 0.0215(12) -0.0405(15)
N1 0.0426(12) 0.0587(13) 0.0460(11) -0.0053(9) 0.0209(10) 0.0015(10)
N2 0.0384(12) 0.0701(15) 0.0465(12) 0.0045(10) 0.0165(11) 0.0003(10)
N3 0.0455(13) 0.0689(14) 0.0607(14) 0.0096(11) 0.0240(12) 0.0061(11)
N4 0.0385(11) 0.0596(12) 0.0369(10) 0.0006(9) 0.0153(9) -0.0041(9)
N5 0.0407(13) 0.0831(16) 0.0461(12) -0.0159(12) 0.0135(11) -0.0005(11)
N6 0.0531(15) 0.0829(17) 0.0593(14) -0.0064(12) 0.0240(12) 0.0016(12)
C1 0.0466(15) 0.0526(14) 0.0437(13) 0.0072(11) 0.0156(12) -0.0005(11)
C2 0.0583(18) 0.0681(17) 0.0488(14) -0.0135(12) 0.0234(14) -0.0064(14)
C3 0.0543(18) 0.0711(18) 0.0643(17) -0.0184(14) 0.0300(15) -0.0001(14)
C4 0.0428(15) 0.0569(15) 0.0564(15) -0.0086(12) 0.0233(13) -0.0021(12)
C5 0.0425(14) 0.0452(13) 0.0461(13) 0.0011(10) 0.0210(12) -0.0016(11)
C6 0.0447(15) 0.0521(14) 0.0478(13) 0.0057(11) 0.0232(12) 0.0056(11)
C7 0.0428(15) 0.0668(16) 0.0529(14) -0.0012(12) 0.0199(12) -0.0016(12)
C8 0.0484(16) 0.0657(17) 0.0641(16) -0.0013(13) 0.0267(14) 0.0006(13)
C9 0.0544(18) 0.0580(16) 0.0544(15) -0.0035(12) 0.0282(14) 0.0014(13)
C10 0.077(2) 0.073(2) 0.0585(17) -0.0150(15) 0.0327(17) -0.0066(18)
C11 0.0408(15) 0.0822(19) 0.0582(16) -0.0022(13) 0.0238(13) -0.0022(13)
C12 0.0466(16) 0.0541(15) 0.0576(16) 0.0084(12) 0.0249(13) 0.0062(12)
C13 0.0352(14) 0.0530(14) 0.0560(15) 0.0016(11) 0.0146(12) 0.0068(11)
C14 0.0523(19) 0.105(2) 0.0582(18) 0.0105(16) 0.0185(15) 0.0105(16)
C15 0.055(2) 0.121(3) 0.0604(19) -0.0043(19) 0.0031(17) 0.015(2)
C16 0.0413(17) 0.087(2) 0.089(2) -0.0192(18) 0.0133(17) 0.0008(15)
C17 0.0379(15) 0.0568(16) 0.0793(19) -0.0064(13) 0.0220(15) 0.0049(12)
C18 0.0360(14) 0.0467(13) 0.0646(16) -0.0023(11) 0.0222(12) 0.0058(11)
C19 0.065(2) 0.094(2) 0.076(2) 0.0152(17) 0.0420(18) 0.0101(17)
C20 0.066(2) 0.097(3) 0.107(3) 0.020(2) 0.053(2) 0.0061(19)
C21 0.0458(18) 0.073(2) 0.121(3) -0.0029(19) 0.044(2) -0.0027(15)
C22 0.0467(15) 0.0619(16) 0.0438(13) 0.0002(12) 0.0092(12) 0.0092(12)
C23 0.0633(19) 0.0773(19) 0.0369(13) 0.0086(12) 0.0147(13) 0.0104(15)
C24 0.0631(19) 0.0818(19) 0.0480(15) 0.0094(13) 0.0285(14) 0.0011(15)
C25 0.0427(14) 0.0504(14) 0.0422(12) 0.0011(10) 0.0186(11) 0.0019(11)
C26 0.0414(14) 0.0466(13) 0.0374(11) 0.0016(9) 0.0168(11) 0.0053(10)
C27 0.0408(14) 0.0647(16) 0.0436(13) -0.0003(11) 0.0161(12) 0.0015(12)
C28 0.0483(17) 0.0756(18) 0.0456(14) 0.0072(12) 0.0205(13) -0.0063(14)
C29 0.076(2) 0.080(2) 0.0468(15) 0.0104(15) 0.0249(16) -0.0096(18)
C30 0.0418(15) 0.088(2) 0.0480(14) -0.0034(13) 0.0166(12) -0.0122(14)
C31 0.0438(14) 0.0521(14) 0.0453(13) -0.0012(11) 0.0213(12) -0.0051(11)
C32 0.0411(15) 0.0754(18) 0.0562(15) -0.0149(13) 0.0177(13) 0.0011(13)
C33 0.0437(15) 0.0671(17) 0.0492(14) -0.0054(12) 0.0186(12) -0.0025(12)
C34 0.0359(14) 0.0616(16) 0.0545(15) 0.0010(12) 0.0111(12) -0.0010(12)
C35 0.0495(18) 0.096(2) 0.0607(17) -0.0131(15) 0.0130(15) -0.0040(16)
C36 0.053(2) 0.105(3) 0.073(2) -0.0113(18) -0.0002(18) -0.0112(18)
C37 0.0404(17) 0.097(2) 0.094(2) 0.0008(19) 0.0152(18) -0.0066(16)
C38 0.0423(16) 0.0721(18) 0.078(2) 0.0092(15) 0.0224(16) -0.0058(14)
C39 0.0434(16) 0.0592(16) 0.0612(16) 0.0048(13) 0.0214(14) -0.0004(12)
C40 0.053(2) 0.114(3) 0.114(3) 0.002(2) 0.048(2) -0.0010(19)
C41 0.074(3) 0.144(4) 0.107(3) -0.012(3) 0.057(3) 0.004(2)
C42 0.072(2) 0.125(3) 0.080(2) -0.017(2) 0.041(2) 0.006(2)

_geom_special_details            
;
 All esds (except the esd in the dihedral angle between two l.s. planes)
 are estimated using the full covariance matrix.  The cell esds are taken
 into account individually in the estimation of esds in distances, angles
 and torsion angles; correlations between esds in cell parameters are only
 used when they are defined by crystal symmetry.  An approximate (isotropic)
 treatment of cell esds is used for estimating esds involving l.s. planes.
;
loop_
_geom_bond_atom_site_label_1
_geom_bond_atom_site_label_2
_geom_bond_distance
_geom_bond_site_symmetry_2
_geom_bond_publ_flag
Cl1 C22 1.740(3) . ?
Cl2 C1 1.736(3) . ?
F1 C10 1.322(3) . ?
F2 C10 1.316(3) . ?
F3 C10 1.323(4) . ?
F4 C29 1.291(3) . ?
F5 C29 1.319(4) . ?
F6 C29 1.306(3) . ?
O1 C12 1.206(3) . ?
O2 C9 1.206(3) . ?
O3 C33 1.219(3) . ?
O4 C28 1.211(3) . ?
N1 C5 1.419(3) . ?
N1 C7 1.483(3) . ?
N1 C9 1.348(3) . ?
N2 C12 1.348(3) . ?
N2 C13 1.402(3) . ?
N2 H2D 0.91(3) . ?
N3 C18 1.360(3) . ?
N3 C19 1.322(4) . ?
N4 C26 1.424(3) . ?
N4 C28 1.339(3) . ?
N4 C30 1.479(3) . ?
N5 C33 1.332(3) . ?
N5 C34 1.398(3) . ?
N5 H6D 0.80(3) . ?
N6 C39 1.360(3) . ?
N6 C42 1.311(4) . ?
C1 C2 1.372(4) . ?
C1 C6 1.379(3) . ?
C2 H2 0.9300 . ?
C2 C3 1.373(4) . ?
C3 H3 0.9300 . ?
C3 C4 1.376(4) . ?
C4 C5 1.387(3) . ?
C4 C8 1.510(4) . ?
C5 C6 1.381(3) . ?
C6 H6 0.9300 . ?
C7 H7A 0.9700 . ?
C7 H7B 0.9700 . ?
C7 C8 1.534(4) . ?
C8 H8 0.9800 . ?
C8 C11 1.496(4) . ?
C9 C10 1.530(4) . ?
C11 H11A 0.9700 . ?
C11 H11B 0.9700 . ?
C11 C12 1.518(4) . ?
C13 C14 1.362(4) . ?
C13 C18 1.418(4) . ?
C14 H14 0.9300 . ?
C14 C15 1.409(5) . ?
C15 H15 0.9300 . ?
C15 C16 1.345(5) . ?
C16 H16 0.9300 . ?
C16 C17 1.395(4) . ?
C17 C18 1.413(4) . ?
C17 C21 1.412(4) . ?
C19 H19 0.9300 . ?
C19 C20 1.397(5) . ?
C20 H20 0.9300 . ?
C20 C21 1.350(5) . ?
C21 H21 0.9300 . ?
C22 C23 1.372(4) . ?
C22 C27 1.386(3) . ?
C23 H23 0.9300 . ?
C23 C24 1.379(4) . ?
C24 H24 0.9300 . ?
C24 C25 1.389(3) . ?
C25 C26 1.378(3) . ?
C25 C31 1.502(3) . ?
C26 C27 1.387(3) . ?
C27 H27 0.9300 . ?
C28 C29 1.520(4) . ?
C30 H30A 0.9700 . ?
C30 H30B 0.9700 . ?
C30 C31 1.526(3) . ?
C31 H31 0.9800 . ?
C31 C32 1.516(3) . ?
C32 H32A 0.9700 . ?
C32 H32B 0.9700 . ?
C32 C33 1.518(4) . ?
C34 C35 1.366(4) . ?
C34 C39 1.420(4) . ?
C35 H35 0.9300 . ?
C35 C36 1.410(4) . ?
C36 H36 0.9300 . ?
C36 C37 1.348(5) . ?
C37 H37 0.9300 . ?
C37 C38 1.400(5) . ?
C38 C39 1.409(4) . ?
C38 C40 1.400(5) . ?
C40 H40 0.9300 . ?
C40 C41 1.350(5) . ?
C41 H41 0.9300 . ?
C41 C42 1.414(5) . ?
C42 H42 0.9300 . ?

loop_
_geom_angle_atom_site_label_1
_geom_angle_atom_site_label_2
_geom_angle_atom_site_label_3
_geom_angle
_geom_angle_site_symmetry_1
_geom_angle_site_symmetry_3
_geom_angle_publ_flag
C5 N1 C7 109.68(19) . . ?
C9 N1 C5 123.8(2) . . ?
C9 N1 C7 126.5(2) . . ?
C12 N2 C13 129.3(2) . . ?
C12 N2 H2D 113.4(19) . . ?
C13 N2 H2D 116.8(18) . . ?
C19 N3 C18 117.7(2) . . ?
C26 N4 C30 109.21(19) . . ?
C28 N4 C26 124.3(2) . . ?
C28 N4 C30 126.5(2) . . ?
C33 N5 C34 129.9(2) . . ?
C33 N5 H6D 116.3(19) . . ?
C34 N5 H6D 113.3(19) . . ?
C42 N6 C39 117.5(3) . . ?
C2 C1 Cl2 119.1(2) . . ?
C2 C1 C6 121.9(2) . . ?
C6 C1 Cl2 119.0(2) . . ?
C1 C2 H2 120.1 . . ?
C1 C2 C3 119.9(2) . . ?
C3 C2 H2 120.1 . . ?
C2 C3 H3 119.9 . . ?
C2 C3 C4 120.1(3) . . ?
C4 C3 H3 119.9 . . ?
C3 C4 C5 118.8(2) . . ?
C3 C4 C8 129.8(2) . . ?
C5 C4 C8 111.4(2) . . ?
C4 C5 N1 108.9(2) . . ?
C6 C5 N1 128.9(2) . . ?
C6 C5 C4 122.1(2) . . ?
C1 C6 C5 117.1(2) . . ?
C1 C6 H6 121.4 . . ?
C5 C6 H6 121.4 . . ?
N1 C7 H7A 110.7 . . ?
N1 C7 H7B 110.7 . . ?
N1 C7 C8 105.3(2) . . ?
H7A C7 H7B 108.8 . . ?
C8 C7 H7A 110.7 . . ?
C8 C7 H7B 110.7 . . ?
C4 C8 C7 102.6(2) . . ?
C4 C8 H8 109.0 . . ?
C7 C8 H8 109.0 . . ?
C11 C8 C4 112.8(2) . . ?
C11 C8 C7 114.4(2) . . ?
C11 C8 H8 109.0 . . ?
O2 C9 N1 125.4(3) . . ?
O2 C9 C10 118.2(2) . . ?
N1 C9 C10 116.4(3) . . ?
F1 C10 F3 106.4(3) . . ?
F1 C10 C9 112.5(2) . . ?
F2 C10 F1 107.7(3) . . ?
F2 C10 F3 107.1(3) . . ?
F2 C10 C9 109.7(3) . . ?
F3 C10 C9 113.2(2) . . ?
C8 C11 H11A 108.6 . . ?
C8 C11 H11B 108.6 . . ?
C8 C11 C12 114.5(2) . . ?
H11A C11 H11B 107.6 . . ?
C12 C11 H11A 108.6 . . ?
C12 C11 H11B 108.6 . . ?
O1 C12 N2 123.7(3) . . ?
O1 C12 C11 123.0(3) . . ?
N2 C12 C11 113.3(2) . . ?
N2 C13 C18 115.3(2) . . ?
C14 C13 N2 125.2(3) . . ?
C14 C13 C18 119.4(3) . . ?
C13 C14 H14 120.2 . . ?
C13 C14 C15 119.7(3) . . ?
C15 C14 H14 120.2 . . ?
C14 C15 H15 119.0 . . ?
C16 C15 C14 122.1(3) . . ?
C16 C15 H15 119.0 . . ?
C15 C16 H16 120.1 . . ?
C15 C16 C17 119.9(3) . . ?
C17 C16 H16 120.1 . . ?
C16 C17 C18 119.3(3) . . ?
C16 C17 C21 124.3(3) . . ?
C21 C17 C18 116.5(3) . . ?
N3 C18 C13 117.4(2) . . ?
N3 C18 C17 122.9(3) . . ?
C17 C18 C13 119.7(2) . . ?
N3 C19 H19 118.2 . . ?
N3 C19 C20 123.5(3) . . ?
C20 C19 H19 118.2 . . ?
C19 C20 H20 120.5 . . ?
C21 C20 C19 119.1(3) . . ?
C21 C20 H20 120.5 . . ?
C17 C21 H21 119.8 . . ?
C20 C21 C17 120.3(3) . . ?
C20 C21 H21 119.8 . . ?
C23 C22 Cl1 119.7(2) . . ?
C23 C22 C27 122.7(3) . . ?
C27 C22 Cl1 117.6(2) . . ?
C22 C23 H23 120.2 . . ?
C22 C23 C24 119.5(2) . . ?
C24 C23 H23 120.2 . . ?
C23 C24 H24 120.1 . . ?
C23 C24 C25 119.7(3) . . ?
C25 C24 H24 120.1 . . ?
C24 C25 C31 129.4(2) . . ?
C26 C25 C24 119.2(2) . . ?
C26 C25 C31 111.4(2) . . ?
C25 C26 N4 109.1(2) . . ?
C25 C26 C27 122.5(2) . . ?
C27 C26 N4 128.4(2) . . ?
C22 C27 C26 116.3(2) . . ?
C22 C27 H27 121.8 . . ?
C26 C27 H27 121.8 . . ?
O4 C28 N4 125.4(2) . . ?
O4 C28 C29 117.2(2) . . ?
N4 C28 C29 117.4(2) . . ?
F4 C29 F5 106.8(3) . . ?
F4 C29 F6 107.6(3) . . ?
F4 C29 C28 110.7(3) . . ?
F5 C29 C28 111.9(3) . . ?
F6 C29 F5 104.3(3) . . ?
F6 C29 C28 115.0(2) . . ?
N4 C30 H30A 110.6 . . ?
N4 C30 H30B 110.6 . . ?
N4 C30 C31 105.51(19) . . ?
H30A C30 H30B 108.8 . . ?
C31 C30 H30A 110.6 . . ?
C31 C30 H30B 110.6 . . ?
C25 C31 C30 103.0(2) . . ?
C25 C31 H31 109.1 . . ?
C25 C31 C32 112.8(2) . . ?
C30 C31 H31 109.1 . . ?
C32 C31 C30 113.4(2) . . ?
C32 C31 H31 109.1 . . ?
C31 C32 H32A 109.0 . . ?
C31 C32 H32B 109.0 . . ?
C31 C32 C33 112.8(2) . . ?
H32A C32 H32B 107.8 . . ?
C33 C32 H32A 109.0 . . ?
C33 C32 H32B 109.0 . . ?
O3 C33 N5 123.6(3) . . ?
O3 C33 C32 121.5(2) . . ?
N5 C33 C32 114.9(2) . . ?
N5 C34 C39 115.0(2) . . ?
C35 C34 N5 125.2(3) . . ?
C35 C34 C39 119.8(3) . . ?
C34 C35 H35 120.3 . . ?
C34 C35 C36 119.5(3) . . ?
C36 C35 H35 120.3 . . ?
C35 C36 H36 119.1 . . ?
C37 C36 C35 121.7(3) . . ?
C37 C36 H36 119.1 . . ?
C36 C37 H37 119.8 . . ?
C36 C37 C38 120.3(3) . . ?
C38 C37 H37 119.8 . . ?
C37 C38 C39 119.1(3) . . ?
C40 C38 C37 123.7(3) . . ?
C40 C38 C39 117.3(3) . . ?
N6 C39 C34 117.4(2) . . ?
N6 C39 C38 123.0(3) . . ?
C38 C39 C34 119.6(3) . . ?
C38 C40 H40 120.2 . . ?
C41 C40 C38 119.7(3) . . ?
C41 C40 H40 120.2 . . ?
C40 C41 H41 120.4 . . ?
C40 C41 C42 119.3(3) . . ?
C42 C41 H41 120.4 . . ?
N6 C42 C41 123.2(3) . . ?
N6 C42 H42 118.4 . . ?
C41 C42 H42 118.4 . . ?

loop_
_geom_torsion_atom_site_label_1
_geom_torsion_atom_site_label_2
_geom_torsion_atom_site_label_3
_geom_torsion_atom_site_label_4
_geom_torsion
_geom_torsion_site_symmetry_1
_geom_torsion_site_symmetry_2
_geom_torsion_site_symmetry_3
_geom_torsion_site_symmetry_4
_geom_torsion_publ_flag
Cl1 C22 C23 C24 179.2(2) . . . . ?
Cl1 C22 C27 C26 -178.64(18) . . . . ?
Cl2 C1 C2 C3 177.8(2) . . . . ?
Cl2 C1 C6 C5 -178.71(18) . . . . ?
O2 C9 C10 F1 -111.8(3) . . . . ?
O2 C9 C10 F2 8.0(4) . . . . ?
O2 C9 C10 F3 127.5(3) . . . . ?
O4 C28 C29 F4 -8.0(5) . . . . ?
O4 C28 C29 F5 111.0(3) . . . . ?
O4 C28 C29 F6 -130.2(3) . . . . ?
N1 C5 C6 C1 -179.5(2) . . . . ?
N1 C7 C8 C4 -14.1(3) . . . . ?
N1 C7 C8 C11 -136.5(2) . . . . ?
N1 C9 C10 F1 66.9(3) . . . . ?
N1 C9 C10 F2 -173.2(3) . . . . ?
N1 C9 C10 F3 -53.7(4) . . . . ?
N2 C13 C14 C15 177.9(3) . . . . ?
N2 C13 C18 N3 2.2(3) . . . . ?
N2 C13 C18 C17 -177.7(2) . . . . ?
N3 C19 C20 C21 0.0(5) . . . . ?
N4 C26 C27 C22 177.8(2) . . . . ?
N4 C28 C29 F4 172.5(3) . . . . ?
N4 C28 C29 F5 -68.5(4) . . . . ?
N4 C28 C29 F6 50.3(4) . . . . ?
N4 C30 C31 C25 12.6(3) . . . . ?
N4 C30 C31 C32 -109.6(2) . . . . ?
N5 C34 C35 C36 178.0(3) . . . . ?
N5 C34 C39 N6 0.8(4) . . . . ?
N5 C34 C39 C38 -178.6(2) . . . . ?
C1 C2 C3 C4 0.6(4) . . . . ?
C2 C1 C6 C5 0.7(4) . . . . ?
C2 C3 C4 C5 1.2(4) . . . . ?
C2 C3 C4 C8 -177.4(3) . . . . ?
C3 C4 C5 N1 178.4(2) . . . . ?
C3 C4 C5 C6 -2.2(4) . . . . ?
C3 C4 C8 C7 -170.6(3) . . . . ?
C3 C4 C8 C11 -47.0(4) . . . . ?
C4 C5 C6 C1 1.3(4) . . . . ?
C4 C8 C11 C12 -175.4(2) . . . . ?
C5 N1 C7 C8 13.5(3) . . . . ?
C5 N1 C9 O2 -0.5(4) . . . . ?
C5 N1 C9 C10 -179.1(2) . . . . ?
C5 C4 C8 C7 10.7(3) . . . . ?
C5 C4 C8 C11 134.2(2) . . . . ?
C6 C1 C2 C3 -1.6(4) . . . . ?
C7 N1 C5 C4 -7.0(3) . . . . ?
C7 N1 C5 C6 173.6(2) . . . . ?
C7 N1 C9 O2 179.5(3) . . . . ?
C7 N1 C9 C10 0.9(4) . . . . ?
C7 C8 C11 C12 -58.7(3) . . . . ?
C8 C4 C5 N1 -2.7(3) . . . . ?
C8 C4 C5 C6 176.7(2) . . . . ?
C8 C11 C12 O1 4.0(4) . . . . ?
C8 C11 C12 N2 -178.3(2) . . . . ?
C9 N1 C5 C4 173.0(2) . . . . ?
C9 N1 C5 C6 -6.4(4) . . . . ?
C9 N1 C7 C8 -166.5(2) . . . . ?
C12 N2 C13 C14 -13.2(4) . . . . ?
C12 N2 C13 C18 166.3(2) . . . . ?
C13 N2 C12 O1 7.2(4) . . . . ?
C13 N2 C12 C11 -170.5(2) . . . . ?
C13 C14 C15 C16 0.7(5) . . . . ?
C14 C13 C18 N3 -178.4(2) . . . . ?
C14 C13 C18 C17 1.7(4) . . . . ?
C14 C15 C16 C17 0.0(5) . . . . ?
C15 C16 C17 C18 0.3(4) . . . . ?
C15 C16 C17 C21 -179.7(3) . . . . ?
C16 C17 C18 N3 179.0(2) . . . . ?
C16 C17 C18 C13 -1.1(4) . . . . ?
C16 C17 C21 C20 -178.2(3) . . . . ?
C18 N3 C19 C20 0.7(5) . . . . ?
C18 C13 C14 C15 -1.5(4) . . . . ?
C18 C17 C21 C20 1.8(4) . . . . ?
C19 N3 C18 C13 179.9(2) . . . . ?
C19 N3 C18 C17 -0.2(4) . . . . ?
C19 C20 C21 C17 -1.3(5) . . . . ?
C21 C17 C18 N3 -1.0(4) . . . . ?
C21 C17 C18 C13 178.9(2) . . . . ?
C22 C23 C24 C25 -1.3(4) . . . . ?
C23 C22 C27 C26 -0.6(4) . . . . ?
C23 C24 C25 C26 0.8(4) . . . . ?
C23 C24 C25 C31 -178.4(3) . . . . ?
C24 C25 C26 N4 -178.3(2) . . . . ?
C24 C25 C26 C27 -0.2(4) . . . . ?
C24 C25 C31 C30 170.5(3) . . . . ?
C24 C25 C31 C32 -66.9(3) . . . . ?
C25 C26 C27 C22 0.1(4) . . . . ?
C25 C31 C32 C33 171.5(2) . . . . ?
C26 N4 C28 O4 3.2(5) . . . . ?
C26 N4 C28 C29 -177.4(2) . . . . ?
C26 N4 C30 C31 -12.8(3) . . . . ?
C26 C25 C31 C30 -8.8(3) . . . . ?
C26 C25 C31 C32 113.8(2) . . . . ?
C27 C22 C23 C24 1.3(4) . . . . ?
C28 N4 C26 C25 -171.3(2) . . . . ?
C28 N4 C26 C27 10.8(4) . . . . ?
C28 N4 C30 C31 166.0(2) . . . . ?
C30 N4 C26 C25 7.6(3) . . . . ?
C30 N4 C26 C27 -170.3(2) . . . . ?
C30 N4 C28 O4 -175.5(3) . . . . ?
C30 N4 C28 C29 3.9(4) . . . . ?
C30 C31 C32 C33 -71.9(3) . . . . ?
C31 C25 C26 N4 1.1(3) . . . . ?
C31 C25 C26 C27 179.2(2) . . . . ?
C31 C32 C33 O3 15.0(4) . . . . ?
C31 C32 C33 N5 -164.6(2) . . . . ?
C33 N5 C34 C35 12.2(5) . . . . ?
C33 N5 C34 C39 -168.6(3) . . . . ?
C34 N5 C33 O3 -1.1(5) . . . . ?
C34 N5 C33 C32 178.5(3) . . . . ?
C34 C35 C36 C37 1.2(5) . . . . ?
C35 C34 C39 N6 -179.9(3) . . . . ?
C35 C34 C39 C38 0.7(4) . . . . ?
C35 C36 C37 C38 -0.7(6) . . . . ?
C36 C37 C38 C39 0.2(5) . . . . ?
C36 C37 C38 C40 -179.9(3) . . . . ?
C37 C38 C39 N6 -179.6(3) . . . . ?
C37 C38 C39 C34 -0.2(4) . . . . ?
C37 C38 C40 C41 -179.1(4) . . . . ?
C38 C40 C41 C42 -1.7(6) . . . . ?
C39 N6 C42 C41 -0.2(5) . . . . ?
C39 C34 C35 C36 -1.1(4) . . . . ?
C39 C38 C40 C41 0.7(5) . . . . ?
C40 C38 C39 N6 0.6(4) . . . . ?
C40 C38 C39 C34 179.9(3) . . . . ?
C40 C41 C42 N6 1.4(7) . . . . ?
C42 N6 C39 C34 179.8(3) . . . . ?
C42 N6 C39 C38 -0.8(4) . . . . ?

_shelx_res_file                  
;
TITL CFK_0m_a.res in P2(1)/n                New:P21/n
    cfk_0m.res
    created by SHELXL-2016/6 at 17:35:46 on 10-Jan-2022
CELL  0.71073   15.2870   15.8590   17.6290    90.000   114.523    90.000
ZERR        8    0.0050    0.0050    0.0060     0.000     0.005     0.000
LATT   1
SYMM     0.50000 - X ,    0.50000 + Y ,    0.50000 - Z
SFAC  C  H Cl  F  N  O
UNIT   168  120   8  24  24  16
LIST 4 ! automatically inserted. Change 6 to 4 for CHECKCIF!!
TEMP    23
L.S. 50
FMAP 2
size 0.18 0.16 0.15
PLAN -20
ACTA
BOND $H
CONF
omit   -1   0   1
omit     8   2   1
omit    -3   1   1
omit    -2   1   1
omit    -2   1   7
omit     6   3   0
REM RESI 0
WGHT    0.100000
FVAR       0.17044
CL1   3    0.185228    0.151024    0.194213    11.00000    0.04915    0.11358 =
         0.05301   -0.00147    0.00400    0.00896
CL2   3    1.209234    0.416711    0.714077    11.00000    0.05117    0.09315 =
         0.05124    0.01038    0.01125    0.00548
F1    4    0.833476    0.368306    0.255131    11.00000    0.09587    0.10042 =
         0.05521    0.00152    0.01524   -0.01242
F2    4    0.919423    0.258513    0.270206    11.00000    0.11370    0.16587 =
         0.08178   -0.05754    0.04186    0.01702
F3    4    0.801148    0.256299    0.303701    11.00000    0.11055    0.08948 =
         0.08902   -0.03077    0.03887   -0.04226
F4    4    0.467707    0.064726    0.657083    11.00000    0.15987    0.27582 =
         0.05892    0.02733    0.04140   -0.10393
F5    4    0.590483    0.048099    0.634024    11.00000    0.14701    0.09925 =
         0.07117    0.01571    0.00548    0.04338
F6    4    0.551052    0.168385    0.653660    11.00000    0.12780    0.09229 =
         0.04930   -0.00994    0.02831   -0.00419
O1    6    0.600131    0.437756    0.367459    11.00000    0.05289    0.12340 =
         0.05677    0.02138    0.02565    0.01001
O2    6    1.026952    0.317093    0.413990    11.00000    0.05906    0.10187 =
         0.06640   -0.01655    0.03166    0.01318
O3    6    0.791654    0.200808    0.534938    11.00000    0.04957    0.10786 =
         0.06830   -0.03957    0.01640   -0.00562
O4    6    0.373513    0.068712    0.499936    11.00000    0.06363    0.15260 =
         0.06258    0.01949    0.02145   -0.04051
N1    5    0.902966    0.369496    0.438576    11.00000    0.04262    0.05872 =
         0.04602   -0.00525    0.02086    0.00154
N2    5    0.550917    0.415842    0.469906    11.00000    0.03838    0.07010 =
         0.04646    0.00454    0.01648    0.00032
N3    5    0.458857    0.360988    0.558465    11.00000    0.04554    0.06887 =
         0.06065    0.00962    0.02403    0.00607
N4    5    0.487282    0.142910    0.477443    11.00000    0.03853    0.05961 =
         0.03693    0.00058    0.01528   -0.00407
N5    5    0.838845    0.123220    0.451838    11.00000    0.04073    0.08310 =
         0.04610   -0.01594    0.01355   -0.00049
N6    5    0.933317    0.067159    0.366364    11.00000    0.05315    0.08289 =
         0.05928   -0.00644    0.02397    0.00162
C1    1    1.087742    0.425517    0.649179    11.00000    0.04665    0.05265 =
         0.04373    0.00725    0.01560   -0.00054
C2    1    1.028788    0.468430    0.676972    11.00000    0.05826    0.06810 =
         0.04883   -0.01353    0.02336   -0.00642
AFIX  43
H2    2    1.053539    0.490649    0.730626    11.00000   -1.20000
AFIX   0
C3    1    0.933166    0.478515    0.625424    11.00000    0.05431    0.07108 =
         0.06429   -0.01837    0.03003   -0.00012
AFIX  43
H3    2    0.893286    0.508083    0.644019    11.00000   -1.20000
AFIX   0
C4    1    0.896227    0.444958    0.546302    11.00000    0.04284    0.05691 =
         0.05635   -0.00860    0.02331   -0.00210
C5    1    0.956789    0.399778    0.520634    11.00000    0.04255    0.04520 =
         0.04611    0.00109    0.02096   -0.00159
C6    1    1.053464    0.389827    0.570852    11.00000    0.04466    0.05214 =
         0.04779    0.00574    0.02322    0.00555
AFIX  43
H6    2    1.093717    0.360324    0.552628    11.00000   -1.20000
AFIX   0
C7    1    0.799416    0.387381    0.413286    11.00000    0.04279    0.06683 =
         0.05285   -0.00121    0.01989   -0.00162
AFIX  23
H7A   2    0.764928    0.336155    0.413665    11.00000   -1.20000
H7B   2    0.771072    0.411598    0.357775    11.00000   -1.20000
AFIX   0
C8    1    0.795829    0.450399    0.477979    11.00000    0.04841    0.06570 =
         0.06405   -0.00127    0.02666    0.00059
AFIX  13
H8    2    0.785596    0.507173    0.453887    11.00000   -1.20000
AFIX   0
C9    1    0.942358    0.330543    0.392287    11.00000    0.05435    0.05798 =
         0.05437   -0.00355    0.02817    0.00143
C10   1    0.872999    0.303378    0.304547    11.00000    0.07743    0.07277 =
         0.05845   -0.01505    0.03272   -0.00657
C11   1    0.719785    0.432158    0.508365    11.00000    0.04084    0.08221 =
         0.05820   -0.00222    0.02384   -0.00224
AFIX  23
H11A  2    0.723110    0.474721    0.548989    11.00000   -1.20000
H11B  2    0.733585    0.378095    0.536648    11.00000   -1.20000
AFIX   0
C12   1    0.618093    0.430122    0.440493    11.00000    0.04658    0.05408 =
         0.05762    0.00841    0.02486    0.00617
C13   1    0.452659    0.398587    0.425970    11.00000    0.03520    0.05298 =
         0.05595    0.00160    0.01465    0.00681
C14   1    0.401578    0.408486    0.342241    11.00000    0.05229    0.10505 =
         0.05817    0.01046    0.01846    0.01048
AFIX  43
H14   2    0.431275    0.429846    0.309746    11.00000   -1.20000
AFIX   0
C15   1    0.303555    0.386205    0.305139    11.00000    0.05500    0.12146 =
         0.06043   -0.00430    0.00314    0.01524
AFIX  43
H15   2    0.269529    0.392655    0.247851    11.00000   -1.20000
AFIX   0
C16   1    0.257619    0.355885    0.349984    11.00000    0.04130    0.08717 =
         0.08945   -0.01921    0.01329    0.00083
AFIX  43
H16   2    0.192830    0.341757    0.323703    11.00000   -1.20000
AFIX   0
C17   1    0.307367    0.345685    0.435965    11.00000    0.03794    0.05677 =
         0.07926   -0.00636    0.02204    0.00494
C18   1    0.405686    0.367834    0.474877    11.00000    0.03596    0.04669 =
         0.06462   -0.00226    0.02217    0.00584
C19   1    0.415475    0.332468    0.604413    11.00000    0.06497    0.09436 =
         0.07591    0.01521    0.04204    0.01010
AFIX  43
H19   2    0.451151    0.328219    0.661708    11.00000   -1.20000
AFIX   0
C20   1    0.318877    0.308356    0.571518    11.00000    0.06564    0.09728 =
         0.10724    0.01972    0.05317    0.00612
AFIX  43
H20   2    0.291407    0.288647    0.606341    11.00000   -1.20000
AFIX   0
C21   1    0.265980    0.314072    0.488474    11.00000    0.04581    0.07259 =
         0.12117   -0.00292    0.04397   -0.00265
AFIX  43
H21   2    0.201971    0.297110    0.465732    11.00000   -1.20000
AFIX   0
C22   1    0.306910    0.164611    0.257403    11.00000    0.04674    0.06190 =
         0.04381    0.00023    0.00924    0.00921
C23   1    0.366235    0.197867    0.224279    11.00000    0.06326    0.07729 =
         0.03685    0.00856    0.01469    0.01041
AFIX  43
H23   2    0.341760    0.212482    0.168170    11.00000   -1.20000
AFIX   0
C24   1    0.462419    0.209482    0.274746    11.00000    0.06306    0.08178 =
         0.04795    0.00936    0.02849    0.00114
AFIX  43
H24   2    0.503450    0.230903    0.252584    11.00000   -1.20000
AFIX   0
C25   1    0.497752    0.189045    0.358835    11.00000    0.04274    0.05036 =
         0.04216    0.00113    0.01861    0.00187
C26   1    0.435900    0.156436    0.390122    11.00000    0.04142    0.04662 =
         0.03740    0.00157    0.01681    0.00530
C27   1    0.339040    0.143238    0.340855    11.00000    0.04076    0.06470 =
         0.04362   -0.00032    0.01612    0.00151
AFIX  43
H27   2    0.297895    0.121247    0.362625    11.00000   -1.20000
AFIX   0
C28   1    0.451704    0.102172    0.524968    11.00000    0.04834    0.07559 =
         0.04559    0.00723    0.02053   -0.00626
C29   1    0.514863    0.096725    0.617917    11.00000    0.07577    0.07996 =
         0.04683    0.01042    0.02489   -0.00964
C30   1    0.584850    0.179214    0.505411    11.00000    0.04180    0.08834 =
         0.04796   -0.00341    0.01657   -0.01224
AFIX  23
H30A  2    0.632968    0.139384    0.540125    11.00000   -1.20000
H30B  2    0.590323    0.230513    0.537032    11.00000   -1.20000
AFIX   0
C31   1    0.597880    0.197913    0.425797    11.00000    0.04378    0.05205 =
         0.04527   -0.00120    0.02127   -0.00506
AFIX  13
H31   2    0.619133    0.256428    0.427270    11.00000   -1.20000
AFIX   0
C32   1    0.669267    0.139839    0.412900    11.00000    0.04106    0.07538 =
         0.05618   -0.01490    0.01766    0.00115
AFIX  23
H32A  2    0.663172    0.146046    0.356179    11.00000   -1.20000
H32B  2    0.653735    0.081911    0.420025    11.00000   -1.20000
AFIX   0
C33   1    0.772560    0.157659    0.472855    11.00000    0.04368    0.06706 =
         0.04919   -0.00540    0.01863   -0.00255
C34   1    0.939135    0.128265    0.491366    11.00000    0.03585    0.06165 =
         0.05452    0.00104    0.01108   -0.00097
C35   1    0.990577    0.159165    0.569784    11.00000    0.04952    0.09590 =
         0.06070   -0.01308    0.01298   -0.00404
AFIX  43
H35   2    0.959014    0.180597    0.600746    11.00000   -1.20000
AFIX   0
C36   1    1.091892    0.158298    0.603389    11.00000    0.05332    0.10453 =
         0.07278   -0.01131   -0.00024   -0.01122
AFIX  43
H36   2    1.126577    0.178446    0.657173    11.00000   -1.20000
AFIX   0
C37   1    1.139762    0.129036    0.559598    11.00000    0.04036    0.09678 =
         0.09355    0.00081    0.01523   -0.00658
AFIX  43
H37   2    1.206620    0.129809    0.583128    11.00000   -1.20000
AFIX   0
C38   1    1.089331    0.097469    0.478837    11.00000    0.04234    0.07211 =
         0.07839    0.00918    0.02244   -0.00575
C39   1    0.988016    0.097092    0.444061    11.00000    0.04340    0.05922 =
         0.06122    0.00483    0.02143   -0.00035
C40   1    1.133862    0.065895    0.429574    11.00000    0.05255    0.11355 =
         0.11410    0.00152    0.04827   -0.00102
AFIX  43
H40   2    1.200574    0.064339    0.450272    11.00000   -1.20000
AFIX   0
C41   1    1.079462    0.037706    0.351848    11.00000    0.07426    0.14436 =
         0.10704   -0.01156    0.05723    0.00366
AFIX  43
H41   2    1.108286    0.017962    0.318059    11.00000   -1.20000
AFIX   0
C42   1    0.978193    0.038537    0.322390    11.00000    0.07196    0.12467 =
         0.08050   -0.01726    0.04141    0.00620
AFIX  43
H42   2    0.941618    0.017761    0.269213    11.00000   -1.20000
AFIX   0
H2D   2    0.575675    0.410479    0.526139    11.00000    0.06197
H6D   2    0.819570    0.100728    0.407311    11.00000    0.04652
HKLF 4


REM  CFK_0m_a.res in P2(1)/n                New:P21/n
REM R1 =  0.0562 for    5022 Fo > 4sig(Fo)  and  0.1066 for all    8818 data
REM    549 parameters refined using      0 restraints

END

WGHT      0.0723      0.7822

REM Highest difference peak  0.560,  deepest hole -0.353,  1-sigma level  0.049
Q1    1   0.7864  0.3895  0.5005  11.00000  0.05    0.56
Q2    1   0.5139  0.0243  0.6381  11.00000  0.05    0.33
Q3    1   0.4546  0.1298  0.6475  11.00000  0.05    0.27
Q4    1   1.1839  0.3609  0.7113  11.00000  0.05    0.26
Q5    1   0.8955  0.3970  0.5713  11.00000  0.05    0.24
Q6    1   0.3254  0.1299  0.2891  11.00000  0.05    0.23
Q7    1   0.3643  0.1339  0.5106  11.00000  0.05    0.22
Q8    1   0.9029  0.3465  0.2576  11.00000  0.05    0.20
Q9    1   0.6032  0.1120  0.6480  11.00000  0.05    0.20
Q10   1   0.2099  0.0863  0.2123  11.00000  0.05    0.19
Q11   1   0.6300  0.1703  0.5594  11.00000  0.05    0.18
Q12   1   0.8094  0.1480  0.5634  11.00000  0.05    0.18
Q13   1   0.8638  0.2227  0.3088  11.00000  0.05    0.17
Q14   1   0.4709  0.2064  0.3119  11.00000  0.05    0.17
Q15   1   0.9396  0.3113  0.2668  11.00000  0.05    0.17
Q16   1   1.0748  0.4413  0.6030  11.00000  0.05    0.16
Q17   1   0.1858  0.1803  0.2408  11.00000  0.05    0.16
Q18   1   0.4777  0.1121  0.4971  11.00000  0.05    0.16
Q19   1   0.9654  0.0679  0.4163  11.00000  0.05    0.16
Q20   1   0.9658  0.3676  0.5477  11.00000  0.05    0.16
;
_shelx_res_checksum              70886
_shelx_hkl_file                  
;
   1   0   0   -0.70    0.10
   2   0   0  943.91   24.90
   2   0   0  947.91   25.00
   3   0   0    0.20    0.10
   3   0   0    0.10    0.10
   4   0   0   -0.20    0.20
   4   0   0    0.10    0.10
   5   0   0    0.10    0.10
   5   0   0    0.30    0.20
   6   0   0   78.29    2.30
   6   0   0   78.19    2.60
   7   0   0    0.80    0.30
   7   0   0    0.10    0.10
   8   0   0  370.06   10.10
   8   0   0  379.46   10.50
   9   0   0    0.10    0.20
   9   0   0    0.10    0.30
  10   0   0  106.09    3.60
  11   0   0   -0.70    0.40
  12   0   0    9.50    1.10
  13   0   0    0.10    0.50
  14   0   0    0.30    0.50
  15   0   0    0.80    0.60
  16   0   0    0.20    0.70
  17   0   0    0.40    0.70
   0  -1   0    0.10    0.10
   0   1   0    0.10    0.10
   1  -1   0  106.29    3.00
   1  -1   0  108.89    3.00
   1   1   0  113.79    3.00
   2  -1   0  641.94   16.70
   2  -1   0  632.04   16.60
  -2  -1   0  599.74   16.70
   2   1   0  646.74   16.60
   3  -1   0   46.90    1.40
   3  -1   0   45.30    1.50
  -3  -1   0   45.10    1.30
   3   1   0   47.60    1.50
   4  -1   0   10.90    0.60
   4  -1   0   10.80    0.40
   4   1   0    9.40    0.50
   5  -1   0   41.40    1.50
   5  -1   0   40.20    1.30
   5   1   0   41.80    1.50
   5   1   0   40.50    1.20
   6  -1   0  208.78    5.90
   6  -1   0  203.98    5.60
   6   1   0  202.48    5.90
   6   1   0  203.48    5.50
   7  -1   0    1.10    0.30
   7  -1   0    0.30    0.20
   7   1   0    0.70    0.20
   7   1   0    0.60    0.30
   8  -1   0    5.60    0.50
   8  -1   0    7.10    0.70
   8   1   0    6.90    0.70
   8   1   0    6.20    0.40
   9  -1   0    0.20    0.20
   9  -1   0   -0.10    0.30
   9   1   0    0.10    0.20
   9   1   0    0.00    0.30
  10  -1   0    4.30    0.70
  10   1   0    5.20    0.70
  11  -1   0    1.30    0.60
  11   1   0    2.30    0.60
  12  -1   0    6.50    0.90
  12   1   0    6.60    0.90
  13  -1   0    0.70    0.50
  13   1   0    1.00    0.50
  14  -1   0   -0.10    0.50
  14   1   0   -0.70    0.40
  15  -1   0    0.20    0.70
  15   1   0    1.10    0.70
  16  -1   0   -0.70    0.60
  16   1   0   -0.70    0.60
  17  -1   0    2.60    0.90
  17   1   0    3.60    1.00
   0  -2   0   -1.20    0.30
   0   2   0   -2.20    0.20
   1  -2   0    3.80    0.30
   1   2   0    3.70    0.20
   1   2   0    3.80    0.20
  -2  -2   0  216.08    5.80
   2  -2   0  218.88    5.90
   2  -2   0  214.68    5.90
   2   2   0  219.08    5.80
   3  -2   0  105.89    3.00
  -3  -2   0  103.79    2.90
   3  -2   0  103.29    3.00
   3   2   0  105.39    3.00
   4  -2   0   27.40    1.10
  -4  -2   0   28.30    0.90
   4  -2   0   26.70    0.90
   4   2   0   26.50    1.00
   5  -2   0  449.16   12.50
   5  -2   0  461.75   12.30
  -5  -2   0  461.35   12.20
   5   2   0  460.25   12.40
   6  -2   0   75.19    2.50
   6  -2   0   76.89    2.30
   6   2   0   78.69    2.50
   7  -2   0    4.00    0.50
   7  -2   0    4.80    0.40
   7   2   0    4.30    0.30
   7   2   0    4.70    0.60
   8  -2   0    6.90    0.50
   8  -2   0    6.20    0.70
   8   2   0    5.50    0.60
   8   2   0    5.80    0.40
   9  -2   0    0.50    0.30
   9  -2   0    1.00    0.50
   9   2   0    0.60    0.20
   9   2   0    0.20    0.30
  10  -2   0    0.20    0.30
  10  -2   0    0.70    0.40
  10   2   0   -0.40    0.30
  11  -2   0    0.30    0.40
  11   2   0    0.10    0.50
  12  -2   0    6.70    0.90
  12   2   0    8.70    1.00
  13  -2   0    1.50    0.70
  13   2   0    0.90    0.60
  14  -2   0    0.90    0.70
  14   2   0    0.00    0.50
  15  -2   0    8.70    1.20
  15   2   0    7.10    1.00
  16  -2   0    1.30    0.70
  16   2   0    1.50    0.70
  17  -2   0    1.30    0.90
  17   2   0    2.00    0.90
   0  -3   0    0.00    0.10
   0  -3   0   -0.10    0.10
   0   3   0    0.00    0.10
   1  -3   0  162.98    4.50
   1  -3   0  159.78    4.30
  -1  -3   0  158.98    4.40
   1   3   0  162.38    4.40
  -1   3   0  159.88    4.40
   2  -3   0   74.59    2.30
   2   3   0   78.79    2.20
   2   3   0   78.99    2.20
  -3  -3   0  188.08    5.10
   3  -3   0  187.48    5.20
   3  -3   0  183.38    5.20
   3   3   0  185.28    5.10
   4  -3   0  146.99    4.20
  -4  -3   0  152.38    4.10
   4  -3   0  147.19    4.30
   4   3   0  148.99    4.20
  -5  -3   0   59.09    1.80
   5  -3   0   58.29    1.90
   5  -3   0   59.89    2.00
   5   3   0   59.59    1.90
   6  -3   0    1.20    0.40
  -6  -3   0    1.40    0.20
   6  -3   0    0.60    0.20
   6   3   0    1.40    0.30
   7  -3   0   71.79    2.30
  -7  -3   0   69.99    2.10
   7  -3   0   72.99    2.50
   7   3   0   70.79    2.40
   8  -3   0  116.19    3.70
   8  -3   0  110.19    3.40
   8   3   0  112.89    3.60
   8   3   0  113.29    3.20
   9  -3   0    9.60    0.90
   9  -3   0    7.80    0.60
   9   3   0    7.00    0.50
   9   3   0    7.20    0.70
  10  -3   0    4.60    0.50
  10  -3   0    3.10    0.60
  10   3   0    4.20    0.70
  11  -3   0    2.50    0.60
  11   3   0    3.00    0.60
  12  -3   0    1.20    0.60
  12   3   0    0.50    0.40
  13  -3   0    1.50    0.60
  13   3   0    0.00    0.40
  14  -3   0    0.70    0.60
  14   3   0    0.50    0.60
  15  -3   0    0.40    0.70
  15   3   0    0.00    0.60
  16  -3   0   -0.30    0.60
  16   3   0    0.80    0.60
  17  -3   0    0.50    0.70
  17   3   0   -0.60    0.60
   0  -4   0 4783.52  125.79
   0  -4   0 4824.32  124.59
   0   4   0 4664.63  125.59
  -1  -4   0  118.29    3.40
   1  -4   0  113.99    3.40
   1  -4   0  123.59    3.30
  -1   4   0  119.49    3.30
   1   4   0  120.19    3.30
   2  -4   0    0.70    0.20
   2  -4   0    0.40    0.10
  -2  -4   0   -0.20    0.20
   2   4   0    0.20    0.10
   3  -4   0   13.00    0.70
   3  -4   0   12.40    0.60
   3   4   0   11.30    0.50
   3   4   0   12.00    0.60
   4  -4   0    2.30    0.30
  -4  -4   0    2.70    0.30
   4  -4   0    2.20    0.30
   4   4   0    3.00    0.30
   4   4   0    2.00    0.30
   5  -4   0   34.60    1.40
   5  -4   0   36.60    1.30
  -5  -4   0   35.90    1.20
   5   4   0   35.80    1.30
   6  -4   0   40.20    1.60
   6  -4   0   40.60    1.50
  -6  -4   0   40.90    1.30
   6   4   0   39.00    1.50
   7  -4   0   54.29    1.90
   7  -4   0   51.39    2.00
  -7  -4   0   54.09    1.70
   7   4   0   52.09    1.90
   8  -4   0   86.09    3.00
  -8  -4   0   83.99    2.60
   8  -4   0   88.59    2.80
   8   4   0   91.39    2.90
   9  -4   0    6.30    0.60
   9  -4   0    5.80    0.70
   9   4   0    6.60    0.70
  10  -4   0    0.30    0.40
  10  -4   0    0.70    0.40
  10   4   0    0.90    0.40
  11  -4   0    0.80    0.50
  11   4   0    0.60    0.40
  12  -4   0    0.70    0.60
  12   4   0   -0.10    0.40
  13  -4   0    1.10    0.60
  13   4   0    1.10    0.50
  14  -4   0    1.90    0.80
  14   4   0    1.90    0.70
  15  -4   0    0.30    0.70
  15   4   0    0.30    0.60
  16  -4   0   -0.30    0.60
  16   4   0   -0.40    0.60
  17  -4   0    1.90    0.90
  17   4   0    0.80    0.70
   0  -5   0    0.00    0.10
   0  -5   0    0.00    0.20
   0   5   0   -0.10    0.10
   1  -5   0  408.96   11.10
  -1  -5   0  413.76   11.00
   1  -5   0  405.76   10.80
  -1   5   0  402.46   10.90
   1   5   0  411.06   10.90
   2  -5   0  126.69    3.50
   2  -5   0  124.19    3.70
  -2  -5   0  123.29    3.60
   2   5   0  126.09    3.30
   2   5   0  121.19    3.50
   3  -5   0  123.09    3.70
   3   5   0  121.09    3.40
   3   5   0  125.79    3.50
   4  -5   0    6.10    0.50
  -4  -5   0    5.80    0.40
   4  -5   0    6.40    0.50
   4   5   0    6.80    0.40
   4   5   0    6.60    0.40
   5  -5   0  165.38    4.80
  -5  -5   0  166.48    4.70
   5  -5   0  164.58    4.90
   5   5   0  162.98    4.60
   5   5   0  167.98    4.80
   6  -5   0    5.80    0.60
  -6  -5   0    5.20    0.40
   6  -5   0    5.30    0.60
   6   5   0    4.30    0.40
   7  -5   0   20.20    1.10
  -7  -5   0   18.80    0.80
   7  -5   0   20.10    1.00
   7   5   0   19.70    0.90
   8  -5   0   15.80    0.90
   8  -5   0   14.70    1.00
  -8  -5   0   15.80    0.70
   8   5   0   15.30    0.90
   9  -5   0    4.70    0.70
   9  -5   0    5.10    0.60
   9   5   0    5.40    0.70
  10  -5   0    9.70    1.00
  10  -5   0    8.60    0.80
  10   5   0   10.40    0.90
  11  -5   0    0.60    0.50
  11   5   0    0.60    0.40
  12  -5   0    7.40    1.00
  12   5   0    7.20    0.80
  13  -5   0    1.50    0.60
  13   5   0    1.60    0.60
  14  -5   0    2.40    0.80
  14   5   0    4.00    0.80
  15  -5   0   -0.20    0.70
  15   5   0    0.10    0.50
  16  -5   0    0.30    0.80
  16   5   0   -0.60    0.50
  17  -5   0    1.80    0.90
  17   5   0   -0.20    0.60
   0  -6   0    0.50    0.20
   0  -6   0    0.60    0.10
   0   6   0    0.70    0.20
   1  -6   0    0.20    0.10
   1  -6   0    0.60    0.30
  -1   6   0    0.60    0.20
  -2  -6   0    0.80    0.30
   2  -6   0    1.70    0.30
   2  -6   0    1.60    0.20
   2   6   0    1.00    0.20
   3  -6   0   17.30    0.80
  -3  -6   0   18.20    0.80
   3  -6   0   16.10    0.90
   3   6   0   16.80    0.80
   3   6   0   18.60    0.60
   4  -6   0   26.90    1.20
   4  -6   0   24.00    1.10
   4   6   0   25.50    0.90
   4   6   0   30.30    1.10
   5  -6   0    0.30    0.30
   5  -6   0    0.70    0.30
  -5  -6   0    0.70    0.20
   5   6   0    0.60    0.20
   5   6   0    0.60    0.20
  -6  -6   0   44.70    1.50
   6  -6   0   43.40    1.70
   6  -6   0   45.40    1.70
   6   6   0   43.40    1.50
   6   6   0   44.90    1.70
   7  -6   0   14.40    0.90
   7  -6   0   14.10    1.00
  -7  -6   0   14.20    0.70
   7   6   0   14.90    0.80
   7   6   0   13.80    0.80
   8  -6   0    1.70    0.50
   8  -6   0    1.40    0.40
  -8  -6   0    1.70    0.30
   8   6   0    1.10    0.30
   9  -6   0    8.90    0.80
   9  -6   0   10.40    1.00
   9   6   0   11.20    0.80
  10  -6   0    2.70    0.70
  10  -6   0    4.00    0.60
  10   6   0    2.70    0.50
  11  -6   0    0.50    0.50
  11  -6   0    0.20    0.40
  11   6   0   -0.60    0.30
  12  -6   0   32.70    1.80
  12   6   0   32.00    1.60
  13  -6   0    5.10    0.90
  13   6   0    6.20    0.90
  14  -6   0    3.70    0.90
  14   6   0    2.30    0.70
  15  -6   0    2.10    0.80
  15   6   0    1.30    0.70
  16  -6   0    3.10    0.90
  16   6   0    3.30    0.80
  17  -6   0   -0.30    0.70
   0  -7   0    0.00    0.10
   0  -7   0    0.30    0.30
   1  -7   0   12.00    0.50
   1  -7   0   12.90    0.80
  -1  -7   0   10.40    0.70
   1   7   0   10.80    0.60
  -1   7   0   11.00    0.60
   2  -7   0   60.99    1.80
  -2  -7   0   58.89    2.00
   2  -7   0   60.89    2.10
   2   7   0   58.19    1.90
   3  -7   0   12.00    0.80
  -3  -7   0   12.50    0.70
   3  -7   0   12.20    0.60
   3   7   0   13.00    0.70
   3   7   0   13.40    0.40
   4  -7   0   45.40    1.80
  -4  -7   0   44.40    1.60
   4   7   0   45.50    1.60
   4   7   0   44.90    1.40
   5  -7   0   13.50    0.80
  -5  -7   0   11.40    0.70
   5  -7   0   14.40    0.90
   5   7   0   14.20    0.80
   5   7   0   11.80    0.60
   6  -7   0    1.90    0.50
  -6  -7   0    2.50    0.40
   6  -7   0    2.30    0.50
   6   7   0    2.50    0.40
   6   7   0    2.20    0.30
   7  -7   0    6.50    0.80
  -7  -7   0    7.10    0.50
   7  -7   0    6.10    0.70
   7   7   0    6.10    0.50
   7   7   0    6.20    0.70
   8  -7   0    2.60    0.60
  -8  -7   0    2.80    0.40
   8  -7   0    2.90    0.60
   8   7   0    3.30    0.50
   8   7   0    4.20    0.50
   9  -7   0   16.30    1.20
   9  -7   0   13.70    1.00
   9   7   0   13.70    1.00
   9   7   0   15.90    0.90
  10  -7   0    3.90    0.70
  10  -7   0    4.00    0.70
  10   7   0    4.50    0.60
  10   7   0    5.50    0.80
  11  -7   0    0.10    0.50
  11  -7   0    0.30    0.40
  11   7   0   -0.20    0.40
  12  -7   0    9.60    1.20
  12   7   0    6.20    0.80
  13  -7   0    4.40    0.90
  13   7   0    3.30    0.70
  14  -7   0    0.90    0.70
  14   7   0    0.30    0.80
  15  -7   0   -0.40    0.60
  16  -7   0    0.30    0.70
   0  -8   0   70.39    2.50
   0   8   0   76.19    2.30
   1  -8   0   19.10    1.10
  -1  -8   0   23.80    1.10
   1  -8   0   21.50    0.80
   1   8   0   21.20    0.90
  -1   8   0   22.80    1.00
   2  -8   0   13.50    0.60
  -2  -8   0   14.10    0.90
   2  -8   0   11.90    0.80
   2   8   0   14.50    0.70
  -3  -8   0   23.00    1.10
   3  -8   0   22.20    1.00
   3  -8   0   23.90    1.20
   3   8   0   23.90    1.00
   4  -8   0   -0.10    0.30
  -4  -8   0    0.30    0.30
   4  -8   0   -0.40    0.20
   4   8   0    0.10    0.10
   4   8   0    0.50    0.30
   5  -8   0   34.80    1.60
   5   8   0   32.00    1.10
   5   8   0   34.50    1.40
   6  -8   0   45.40    1.90
  -6  -8   0   46.20    1.70
   6  -8   0   44.20    1.80
   6   8   0   44.00    1.50
   6   8   0   45.10    1.70
   7  -8   0    5.50    0.70
  -7  -8   0    4.80    0.50
   7  -8   0    4.80    0.60
   7   8   0    3.80    0.50
   7   8   0    4.10    0.40
   8  -8   0   27.30    1.40
   8  -8   0   26.10    1.40
  -8  -8   0   24.70    1.10
   8   8   0   26.40    1.30
   8   8   0   26.70    1.10
   9  -8   0   40.10    1.90
   9  -8   0   47.00    2.00
   9   8   0   40.30    1.80
   9   8   0   44.20    1.70
  10  -8   0   16.50    1.30
  10  -8   0   15.40    1.10
  10   8   0   16.30    1.10
  10   8   0   16.20    1.10
  11  -8   0    1.10    0.50
  11  -8   0    2.20    0.70
  11   8   0    0.90    0.50
  12  -8   0    6.50    1.00
  12   8   0    7.50    0.90
  13  -8   0    0.50    0.60
  13   8   0   -1.00    0.40
  14  -8   0    1.00    0.80
  14   8   0    1.90    0.70
  15  -8   0    0.40    0.80
  15   8   0    1.30    0.60
  16  -8   0    1.40    0.90
  16   8   0   -0.70    0.60
   0  -9   0   -0.40    0.30
   0   9   0   -0.20    0.20
   1  -9   0    1.20    0.20
  -1  -9   0    0.40    0.40
   1  -9   0    1.10    0.50
  -1   9   0    0.90    0.30
   1   9   0    0.80    0.30
   2  -9   0   48.50    1.60
   2  -9   0   47.80    2.00
  -2  -9   0   48.90    1.90
   2   9   0   51.29    1.70
   3  -9   0    4.00    0.40
   3  -9   0    3.70    0.60
  -3  -9   0    5.00    0.60
   3   9   0    5.00    0.50
  -4  -9   0    6.40    0.60
   4  -9   0    6.00    0.60
   4  -9   0    6.10    0.70
   4   9   0    7.10    0.60
   5  -9   0    7.00    0.70
  -5  -9   0    8.00    0.70
   5  -9   0   10.00    1.00
   5   9   0    9.40    0.70
  -6  -9   0    9.90    0.70
   6  -9   0   15.70    1.10
   6  -9   0   11.60    0.80
   7  -9   0    0.90    0.50
  -7  -9   0    1.60    0.40
   7  -9   0    1.90    0.50
   7   9   0    1.30    0.40
   8  -9   0   27.20    1.50
   8  -9   0   24.70    1.40
  -8  -9   0   26.80    1.30
   8   9   0   26.90    1.40
   9  -9   0    0.50    0.50
   9  -9   0    0.90    0.50
   9   9   0    1.30    0.50
  10  -9   0    0.30    0.50
  10  -9   0    0.30    0.50
  10   9   0   -0.30    0.40
  11  -9   0    0.30    0.50
  11  -9   0    0.40    0.60
  11   9   0    0.50    0.50
  12  -9   0    0.90    0.60
  12   9   0   -0.20    0.50
  13  -9   0   -0.40    0.60
  13   9   0    0.60    0.50
  14  -9   0    2.50    0.90
  14   9   0    2.10    0.70
  15  -9   0    0.30    0.70
  15   9   0    0.00    0.50
  16  -9   0    1.40    0.80
  16   9   0    0.90    0.60
   0 -10   0   43.10    1.80
   0  10   0   39.60    1.60
   1 -10   0    7.00    0.80
  -1 -10   0    9.10    0.90
  -1  10   0    7.80    0.60
   1  10   0    8.30    0.60
  -2 -10   0   15.30    1.00
   2 -10   0   14.30    1.00
   2 -10   0   14.10    0.70
   2  10   0   16.70    0.90
  -3 -10   0    6.80    0.70
   3 -10   0    6.70    0.50
   3 -10   0    6.20    0.80
   3  10   0    6.50    0.60
   4 -10   0   17.40    1.20
   4 -10   0   16.20    0.90
  -4 -10   0   17.10    1.00
   4  10   0   16.20    0.90
   5 -10   0    1.80    0.40
  -5 -10   0    2.00    0.50
   5 -10   0    1.60    0.50
   5  10   0    2.10    0.40
   6 -10   0    0.10    0.30
   6 -10   0   -0.20    0.40
  -6 -10   0    0.10    0.20
   6  10   0   -0.10    0.30
   7 -10   0    0.30    0.50
   7 -10   0    0.80    0.40
  -7 -10   0    0.40    0.30
   7  10   0   -0.20    0.30
   8 -10   0    2.10    0.60
   8 -10   0    3.70    0.80
   8  10   0    1.70    0.50
   9 -10   0    6.70    0.90
   9 -10   0    4.60    0.80
   9  10   0    5.40    0.70
  10 -10   0    4.00    0.80
  10 -10   0    3.50    0.70
  10  10   0    3.20    0.60
  11 -10   0    0.70    0.60
  11 -10   0    1.70    0.70
  11  10   0    1.10    0.50
  12 -10   0    6.40    1.00
  12  10   0    5.60    0.80
  13 -10   0    0.60    0.60
  13  10   0    0.30    0.50
  14 -10   0    2.30    0.90
  14  10   0    1.30    0.60
  15 -10   0    3.90    1.00
  15  10   0    4.40    0.90
   0  11   0    0.20    0.30
   1 -11   0    1.90    0.50
  -1 -11   0    2.80    0.60
   1  11   0    3.50    0.50
  -1  11   0    2.30    0.40
  -2 -11   0   17.50    1.10
   2 -11   0   15.60    1.20
   2  11   0   19.10    1.00
   3 -11   0    1.00    0.50
  -3 -11   0    1.40    0.50
   3  11   0    1.50    0.40
  -4 -11   0    6.70    0.70
   4 -11   0    7.10    0.90
   4  11   0    7.20    0.70
  -5 -11   0    4.00    0.60
   5 -11   0    2.90    0.50
   5 -11   0    3.50    0.70
   5  11   0    3.30    0.50
   6 -11   0   -0.30    0.40
  -6 -11   0   -0.20    0.30
   6 -11   0   -0.20    0.30
   6  11   0   -0.10    0.30
   7 -11   0    0.40    0.30
  -7 -11   0    1.00    0.30
   7 -11   0    0.90    0.50
   7  11   0    0.50    0.40
   8 -11   0    0.40    0.40
   8 -11   0   -0.50    0.50
   8  11   0    0.60    0.50
   9 -11   0    1.10    0.60
   9 -11   0    0.40    0.50
   9  11   0    1.00    0.50
  10 -11   0    0.40    0.60
  10 -11   0    0.70    0.60
  10  11   0    1.50    0.60
  11 -11   0    2.00    0.70
  11 -11   0    2.80    0.80
  11  11   0    2.50    0.70
  12 -11   0   -0.10    0.60
  12  11   0   -0.10    0.50
  13 -11   0   -0.30    0.60
  13  11   0   -0.40    0.40
  14 -11   0   -0.30    0.70
  14  11   0    0.50    0.60
  15 -11   0    1.50    0.90
  15  11   0    1.10    0.60
   0 -12   0    5.50    0.80
   0  12   0    5.00    0.60
   1 -12   0   14.10    1.10
  -1 -12   0    9.70    1.00
   1  12   0   14.90    0.90
  -1  12   0   15.60    1.00
  -2 -12   0    0.10    0.40
   2 -12   0    0.20    0.50
   2  12   0    0.40    0.30
   3 -12   0    0.50    0.40
  -3 -12   0    0.10    0.40
   3  12   0    0.00    0.30
  -4 -12   0   11.00    0.90
   4 -12   0   11.10    1.10
   4  12   0    9.70    0.80
   5 -12   0    1.00    0.50
  -5 -12   0    1.30    0.40
   5  12   0    1.10    0.40
  -6 -12   0    2.40    0.50
   6 -12   0    1.80    0.70
   6  12   0    3.10    0.60
   7 -12   0    0.40    0.50
  -7 -12   0    0.20    0.20
   7  12   0    1.60    0.50
   8 -12   0    5.40    0.90
   8  12   0    4.90    0.70
   9 -12   0   -0.90    0.50
   9 -12   0    0.10    0.60
   9  12   0    1.10    0.50
  10 -12   0    0.40    0.60
  10 -12   0    0.40    0.60
  10  12   0    1.70    0.60
  11 -12   0    4.20    0.90
  11 -12   0    4.90    0.90
  11  12   0    4.10    0.80
  12 -12   0    1.10    0.80
  12 -12   0    1.40    0.70
  12  12   0    0.80    0.50
  13 -12   0    1.70    0.80
  13  12   0    1.00    0.60
  14 -12   0    1.10    0.80
  14  12   0    0.80    0.60
   0 -13   0    0.10    0.40
   0  13   0   -0.30    0.30
   1 -13   0   11.60    1.20
  -1 -13   0   12.30    1.20
   1  13   0   12.10    0.90
  -1  13   0   12.90    0.90
  -2 -13   0    1.80    0.50
   2 -13   0    1.30    0.60
   2  13   0    0.90    0.40
   3 -13   0    0.60    0.50
  -3 -13   0    0.80    0.50
   3  13   0    0.50    0.40
  -4 -13   0    1.30    0.50
   4 -13   0    1.10    0.60
   4  13   0    1.20    0.40
  -5 -13   0    0.20    0.40
   5 -13   0    0.50    0.60
   5  13   0    0.20    0.40
  -6 -13   0    0.30    0.40
   6 -13   0    0.00    0.50
   6  13   0    0.10    0.40
  -7 -13   0    0.60    0.40
   7 -13   0    0.50    0.60
   7  13   0    0.50    0.40
   8 -13   0   -0.70    0.60
   8  13   0    0.10    0.50
   9 -13   0    0.20    0.60
   9  13   0    1.00    0.60
  10 -13   0    0.40    0.70
  10  13   0   -0.20    0.50
  11 -13   0    0.90    0.70
  11  13   0    1.10    0.60
  12 -13   0    0.40    0.70
  12  13   0    0.20    0.60
  13  13   0    2.80    0.80
   0 -14   0    0.70    0.60
   0  14   0    0.90    0.40
   1 -14   0    1.10    0.60
  -1 -14   0    0.70    0.60
  -1  14   0    0.70    0.40
   1  14   0    0.80    0.40
   2 -14   0   10.30    1.20
  -2 -14   0   11.20    1.20
   2  14   0    8.00    0.80
   3 -14   0    2.30    0.70
  -3 -14   0    4.50    0.80
   3  14   0    2.90    0.60
  -4 -14   0    7.70    1.00
   4 -14   0    5.10    0.90
   4  14   0    5.30    0.70
   5 -14   0    4.80    0.90
  -5 -14   0    4.80    0.80
   5  14   0    2.90    0.60
   6 -14   0   -0.50    0.50
  -6 -14   0   -0.60    0.40
   6  14   0   -0.10    0.40
   7 -14   0    2.20    0.80
  -7 -14   0    1.70    0.60
   7  14   0    1.80    0.50
   8 -14   0    1.20    0.80
   8  14   0    1.10    0.50
   9 -14   0    2.50    0.80
   9  14   0    2.90    0.70
  10 -14   0    1.70    0.80
  10  14   0    0.10    0.50
  11 -14   0    6.20    1.10
  11  14   0    4.90    0.90
  12 -14   0    1.50    0.80
  12  14   0   -0.80    0.50
  13  14   0    0.00    0.60
   0 -15   0   -0.40    0.50
   0  15   0   -0.30    0.40
  -1 -15   0    0.70    0.50
   1 -15   0   -0.40    0.60
   1  15   0    0.80    0.40
  -1  15   0    0.20    0.40
  -2 -15   0    3.10    0.80
   2 -15   0    2.60    0.80
   2  15   0    2.40    0.60
   3 -15   0    1.80    0.70
  -3 -15   0    0.40    0.60
   3  15   0    0.50    0.40
  -4 -15   0   11.10    1.20
   4 -15   0    9.40    1.20
   4  15   0    9.20    1.00
  -5 -15   0    1.50    0.60
   5 -15   0   -0.50    0.50
   5  15   0    0.80    0.50
   6 -15   0    0.40    0.60
  -6 -15   0    0.90    0.60
   6  15   0    0.40    0.50
   7 -15   0    4.00    1.00
   7  15   0    4.90    0.80
   8 -15   0    1.10    0.70
   8  15   0    1.60    0.60
   9 -15   0    2.50    0.90
   9  15   0    2.90    0.70
  10 -15   0    0.00    0.70
  10  15   0   -0.60    0.50
  11 -15   0    5.30    1.00
  11  15   0    3.70    0.80
  12 -15   0    0.40    0.70
  12  15   0    0.80    0.60
   0 -16   0    0.00    0.60
   0  16   0    0.50    0.50
  -1 -16   0    1.30    0.70
   1 -16   0    1.60    0.80
  -1  16   0    2.00    0.60
   1  16   0    1.30    0.50
   2 -16   0    1.20    0.70
  -2 -16   0   -0.10    0.60
   2  16   0    0.70    0.50
   3 -16   0    2.60    0.80
  -3 -16   0    2.80    0.70
   3  16   0    2.50    0.60
  -4 -16   0    8.70    1.10
   4 -16   0    7.70    1.20
   4  16   0    6.50    0.80
   5 -16   0   -0.10    0.70
  -5 -16   0    1.50    0.60
   5  16   0   -0.30    0.50
   6 -16   0   -0.30    0.60
  -6 -16   0    1.70    0.70
   6  16   0    0.10    0.50
   7 -16   0   -0.80    0.60
   7  16   0    0.20    0.50
   8 -16   0    2.30    0.90
   8  16   0    2.30    0.70
   9 -16   0    5.50    1.10
   9  16   0    4.20    0.80
  10 -16   0    1.80    0.90
  10  16   0    1.20    0.70
  11 -16   0    1.40    0.90
  11  16   0    0.30    0.60
   0 -17   0    0.00    0.60
   0  17   0    0.40    0.50
   1 -17   0   -0.80    0.60
  -1 -17   0    1.30    0.70
   1  17   0    0.00    0.50
   2 -17   0    0.20    0.60
  -2 -17   0   -0.10    0.50
   2  17   0    0.20    0.40
  -3 -17   0    0.30    0.60
   3 -17   0    0.00    0.70
   3  17   0   -0.20    0.40
  -4 -17   0   -0.40    0.40
   4 -17   0    0.50    0.60
   4  17   0   -0.10    0.40
   5 -17   0   -0.10    0.60
  -5 -17   0    0.80    0.60
   5  17   0   -0.70    0.50
  -6 -17   0    1.30    0.70
   6 -17   0    1.60    0.80
   6  17   0    1.60    0.70
   7 -17   0    1.20    0.80
   7  17   0    0.80    0.60
   8 -17   0    0.40    0.60
   8  17   0    0.30    0.60
   9 -17   0    0.10    0.70
   9  17   0    0.50    0.60
  10 -17   0    1.90    0.90
  10  17   0    0.50    0.70
   0 -18   0    2.10    0.80
   0  18   0    1.90    0.70
  -1 -18   0   -0.90    0.50
   1 -18   0    0.10    0.70
   1  18   0   -0.50    0.40
  -2 -18   0    0.10    0.70
   2 -18   0    1.00    0.80
   2  18   0    1.10    0.50
  -3 -18   0    1.10    0.70
   3 -18   0   -0.10    0.70
   3  18   0    0.80    0.50
  -4 -18   0   -0.40    0.50
   4 -18   0   -0.30    0.70
   4  18   0   -0.10    0.50
  -5 -18   0    0.80    0.60
   5 -18   0    1.10    0.80
   5  18   0   -0.30    0.50
  -6 -18   0    1.00    0.80
   6 -18   0    0.60    0.70
   6  18   0   -0.10    0.50
   7 -18   0    0.90    0.80
   7  18   0    0.60    0.60
   8 -18   0    0.20    0.70
   8  18   0    0.50    0.60
   0 -19   0    0.40    0.70
   1 -19   0   -0.50    0.70
  -1 -19   0   -0.30    0.60
   1  19   0    0.40    0.50
  -2 -19   0    0.10    0.60
   2 -19   0   -0.50    0.70
   2  19   0    0.10    0.50
  -3 -19   0   -0.70    0.60
   3 -19   0    0.60    0.70
   3  19   0    0.00    0.50
   4 -19   0    1.40    0.80
  -4 -19   0    0.50    0.60
   4  19   0    0.00    0.50
   5 -19   0    1.10    0.70
  -5 -19   0    0.20    0.60
   5  19   0    1.30    0.60
   6 -19   0    0.10    0.70
   6  19   0   -0.30    0.60
   0 -20   0    2.10    0.90
  -1 -20   0   -0.30    0.70
   1 -20   0   -1.10    0.60
   1  20   0    0.60    0.60
  -2 -20   0   -0.20    0.70
   2 -20   0   -0.30    0.80
   2  20   0   -0.10    0.50
  -3 -20   0    0.10    0.70
   3 -20   0    0.00    0.70
   3  20   0    1.10    0.60
   4 -20   0   -0.10    0.70
  -4 -20   0   -0.30    0.60
   4  20   0    0.80    0.60
  18   0  -1   -0.10    0.70
  17   0  -1   26.90    1.90
  16   0  -1   -0.10    0.60
  15   0  -1   34.30    2.00
  14   0  -1    0.00    0.50
  13   0  -1    0.10    0.50
  12   0  -1   -0.60    0.40
  11   0  -1    0.40    0.50
  10   0  -1    0.20    0.40
  10   0  -1    0.10    0.20
   9   0  -1    0.10    0.20
   9   0  -1    0.90    0.40
   8   0  -1   -0.10    0.20
   8   0  -1    0.20    0.30
   7   0  -1   42.40    1.70
   7   0  -1   43.40    1.40
   6   0  -1    0.10    0.20
   6   0  -1    0.10    0.10
   5   0  -1   49.60    1.50
   5   0  -1   47.40    1.70
   4   0  -1    0.20    0.10
   3   0  -1   30.00    0.90
   2   0  -1   -0.10    0.10
  -1   0   1   -0.10    0.10
   0   0   1   -1.00    0.10
   0   0   1   -1.00    0.10
   1   0   1  163.98    4.40
   2   0   1    0.10    0.10
   2   0   1    0.10    0.10
   3   0   1   81.69    2.50
   3   0   1   82.69    2.30
   4   0   1    0.40    0.20
   4   0   1    0.00    0.10
   5   0   1    1.30    0.30
   5   0   1    2.10    0.20
   6   0   1    0.40    0.20
   6   0   1    1.00    0.40
   7   0   1    0.60    0.20
   7   0   1    0.70    0.30
   8   0   1   -0.10    0.10
   8   0   1    0.00    0.30
   9   0   1   11.70    0.90
  10   0   1    1.20    0.50
  11   0   1   13.30    1.20
  12   0   1    0.30    0.40
  13   0   1   19.10    1.40
  14   0   1    0.90    0.60
  15   0   1    0.70    0.70
  16   0   1   -0.80    0.50
  17   0   1   -0.20    0.60
  18  -1  -1    1.00    0.70
  18   1  -1    0.60    0.80
  17  -1  -1    3.00    0.90
  17   1  -1    3.60    0.90
  16  -1  -1   -1.00    0.60
  16   1  -1    0.80    0.70
  15  -1  -1    0.20    0.60
  15   1  -1    1.70    0.60
  14  -1  -1   24.50    1.70
  14   1  -1   22.00    1.60
  13  -1  -1    0.20    0.50
  13   1  -1   -0.30    0.50
  12  -1  -1   12.00    1.10
  12   1  -1   10.20    1.00
  11  -1  -1    1.70    0.50
  11   1  -1    2.90    0.60
  10  -1  -1    8.40    0.60
  10  -1  -1    8.40    0.90
  10   1  -1    7.60    0.50
  10   1  -1    7.60    0.80
   9  -1  -1    0.40    0.20
   9  -1  -1    0.10    0.30
   9   1  -1    0.80    0.40
   9   1  -1    0.10    0.20
   8  -1  -1  165.78    5.10
   8  -1  -1  163.78    4.70
   8   1  -1  166.38    4.70
   8   1  -1  173.48    5.10
   7  -1  -1    4.50    0.40
   7  -1  -1    6.20    0.70
   7   1  -1    4.70    0.50
   7   1  -1    4.60    0.40
   6  -1  -1    4.50    0.30
   6  -1  -1    4.40    0.50
   6   1  -1    5.70    0.50
   6   1  -1    5.70    0.30
   5  -1  -1   11.10    0.70
   5  -1  -1   12.50    0.50
   5   1  -1   12.50    0.50
   5   1  -1   11.40    0.60
   4  -1  -1  220.88    5.90
  -4  -1   1  214.38    5.90
   3  -1  -1    1.50    0.20
  -2  -1   1   26.30    0.80
   1  -1  -1    3.60    0.20
  -1  -1   1    3.50    0.20
   1   1  -1    3.40    0.10
   0  -1   1   22.50    0.70
   0   1   1   22.60    0.60
   0   1   1   22.70    0.70
   1  -1   1  153.08    4.30
  -1  -1  -1  167.48    4.20
   1  -1   1  154.08    4.30
   1   1   1  162.98    4.30
   2  -1   1  444.46   12.00
   2  -1   1  452.05   11.90
   2   1   1  451.15   11.90
   3  -1   1   12.40    0.50
   3  -1   1   11.50    0.60
   3   1   1   12.40    0.60
   4  -1   1  525.05   14.00
   4  -1   1  511.25   13.80
   4   1   1  526.75   14.00
   4   1   1  520.85   13.70
   5  -1   1    1.30    0.30
   5  -1   1    0.90    0.20
   5   1   1    1.40    0.30
   5   1   1    1.30    0.10
   6  -1   1  465.25   12.70
   6  -1   1  467.75   12.30
   6   1   1  453.55   12.20
   6   1   1  467.75   12.70
   7  -1   1    6.70    0.70
   7  -1   1    7.70    0.50
   7   1   1    8.60    0.40
   7   1   1    9.50    0.70
   8  -1   1    9.10    0.80
   8  -1   1    9.10    0.50
   8   1   1    9.20    0.40
   8   1   1   10.00    0.80
   9  -1   1   92.79    3.30
   9  -1   1   96.09    2.90
   9   1   1  100.39    3.30
  10  -1   1    8.40    0.90
  10   1   1    7.60    0.80
  11  -1   1    5.70    0.80
  11   1   1    7.20    0.90
  12  -1   1   32.00    1.80
  12   1   1   36.30    1.80
  13  -1   1    2.50    0.70
  13   1   1    1.10    0.50
  14  -1   1    2.00    0.80
  14   1   1    3.30    0.80
  15  -1   1   -0.80    0.60
  15   1   1   -1.00    0.50
  16  -1   1    1.80    0.80
  16   1   1    0.80    0.70
  17  -1   1   -0.60    0.60
  17   1   1   -1.50    0.60
  18  -2  -1    6.30    1.20
  18   2  -1    4.10    1.00
  17  -2  -1   -0.30    0.60
  17   2  -1   -0.40    0.60
  16  -2  -1   -0.20    0.60
  16   2  -1   -0.70    0.50
  15  -2  -1   -0.40    0.60
  15   2  -1    0.50    0.60
  14  -2  -1    5.80    0.90
  14   2  -1    5.80    0.90
  13  -2  -1    1.10    0.60
  13   2  -1    0.80    0.50
  12  -2  -1    9.20    1.10
  12   2  -1    8.60    1.00
  11  -2  -1   54.39    2.30
  11   2  -1   53.79    2.20
  10  -2  -1    2.90    0.60
  10  -2  -1    2.80    0.40
  10   2  -1    1.70    0.50
  10   2  -1    2.50    0.40
   9  -2  -1    5.60    0.70
   9  -2  -1    4.30    0.50
   9   2  -1    4.00    0.40
   9   2  -1    3.40    0.50
   8  -2  -1  321.07    9.30
   8  -2  -1  334.27    9.00
   8   2  -1  325.57    8.90
   8   2  -1  328.57    9.20
   7  -2  -1   49.90    1.60
   7  -2  -1   46.10    1.80
   7   2  -1   47.10    1.50
   7   2  -1   48.80    1.80
  -6  -2   1    1.20    0.20
   6  -2  -1    1.20    0.20
   6  -2  -1    1.00    0.30
   6   2  -1    0.90    0.30
   5  -2  -1   17.40    0.90
  -5  -2   1   19.40    0.70
   5  -2  -1   18.60    0.70
   5   2  -1   18.50    0.80
  -4  -2   1   28.90    1.00
   4  -2  -1   28.90    1.00
   3  -2  -1   57.49    1.70
  -2  -2   1   15.40    0.60
   2  -2  -1   16.70    0.60
  -1  -2   1   65.79    1.90
   1  -2  -1   63.59    2.00
   1   2  -1   68.09    1.90
  -1   2   1   68.09    2.00
   0  -2   1   33.50    1.10
   0  -2   1   32.90    1.00
   0  -2  -1   35.20    1.10
   0   2  -1   34.50    1.00
   0   2   1   32.90    1.00
   0   2   1   34.90    1.00
   1  -2   1   19.90    0.70
  -1  -2  -1   17.90    0.60
   1   2   1   21.20    0.60
   1   2   1   20.60    0.70
   2  -2   1  502.85   13.20
   2  -2   1  485.15   13.20
  -2  -2  -1  497.65   13.10
   2   2   1  500.75   13.10
   3  -2   1   45.60    1.40
   3  -2   1   44.90    1.50
  -3  -2  -1   44.50    1.30
   3   2   1   44.80    1.40
   4  -2   1    2.00    0.30
  -4  -2  -1    2.10    0.20
   4  -2   1    2.00    0.30
   4   2   1    2.10    0.30
  -5  -2  -1   30.60    1.00
   5  -2   1   32.10    1.10
   5  -2   1   32.20    1.30
   5   2   1   31.60    1.20
   6  -2   1  303.17    8.70
   6  -2   1  313.67    8.40
   6   2   1  311.97    8.60
   6   2   1  310.97    8.20
   7  -2   1  139.59    4.30
   7  -2   1  134.09    3.90
   7   2   1  136.59    3.80
   7   2   1  142.19    4.20
   8  -2   1    2.30    0.30
   8  -2   1    2.70    0.50
   8   2   1    2.00    0.20
   8   2   1    2.80    0.50
   9  -2   1   34.40    1.30
   9  -2   1   35.20    1.70
   9   2   1   31.60    1.50
  10  -2   1   27.90    1.50
  10   2   1   28.30    1.40
  11  -2   1    0.10    0.40
  11   2   1   -0.30    0.30
  12  -2   1    8.90    1.00
  12   2   1    6.90    0.90
  13  -2   1    2.30    0.70
  13   2   1    3.40    0.70
  14  -2   1   -0.80    0.50
  14   2   1    1.00    0.60
  15  -2   1   -0.50    0.50
  15   2   1   -0.20    0.50
  16  -2   1   -1.10    0.60
  16   2   1   -0.20    0.60
  17  -2   1    1.30    0.90
  17   2   1    0.60    0.70
  18  -3  -1    0.90    0.80
  18   3  -1    0.50    0.70
  17  -3  -1    4.60    1.10
  17   3  -1    3.50    0.90
  16  -3  -1    0.70    0.60
  16   3  -1    0.10    0.60
  15  -3  -1   -0.20    0.60
  15   3  -1    0.70    0.60
  14  -3  -1   26.70    1.70
  14   3  -1   27.60    1.70
  13  -3  -1   -0.10    0.50
  13   3  -1    0.30    0.50
  12  -3  -1   -0.50    0.50
  12   3  -1   -0.30    0.40
  11  -3  -1    0.50    0.50
  11  -3  -1    0.00    0.40
  11   3  -1    0.80    0.50
  10  -3  -1   21.90    1.30
  10  -3  -1   23.70    1.10
  10   3  -1   23.30    1.30
   9  -3  -1   11.70    0.70
   9  -3  -1   11.30    1.00
   9   3  -1   12.40    0.90
   9   3  -1   11.30    0.60
   8  -3  -1   71.19    2.30
   8  -3  -1   71.89    2.60
   8   3  -1   73.59    2.50
  -7  -3   1   73.79    2.20
   7  -3  -1   72.29    2.30
   7  -3  -1   71.29    2.60
   7   3  -1   76.99    2.50
   6  -3  -1   17.00    0.90
  -6  -3   1   17.00    0.70
   6  -3  -1   16.60    0.80
   6   3  -1   17.10    0.80
  -5  -3   1    1.60    0.20
   5  -3  -1    1.00    0.20
   5  -3  -1    1.10    0.30
   5   3  -1    1.00    0.20
   4  -3  -1  117.29    3.40
  -4  -3   1  116.39    3.30
   4   3  -1  118.69    3.40
   3  -3  -1  438.56   11.60
   3   3  -1  429.56   11.60
  -2  -3   1    1.80    0.20
   2  -3  -1    3.10    0.30
   2   3  -1    1.30    0.20
  -1  -3   1    7.10    0.40
  -1  -3   1    6.70    0.20
   1  -3  -1    7.10    0.40
  -1   3   1    6.80    0.30
   1   3  -1    7.00    0.30
   0  -3  -1   56.99    1.70
   0  -3   1   54.89    1.50
   0  -3   1   56.59    1.70
   0   3   1   54.49    1.50
   0   3  -1   57.99    1.60
   0   3   1   57.09    1.60
   1  -3   1    0.00    0.10
   1  -3   1    0.30    0.10
  -1  -3  -1    0.20    0.10
  -2  -3  -1  102.59    2.80
   2  -3   1  100.59    2.90
   2  -3   1   97.49    2.90
   2   3   1  102.49    2.80
   2   3   1  101.99    2.90
   3  -3   1   54.09    1.70
   3  -3   1   56.49    1.80
  -3  -3  -1   54.89    1.60
   3   3   1   56.89    1.70
  -4  -3  -1  125.49    3.40
   4  -3   1  125.79    3.70
   4  -3   1  126.29    3.60
   4   3   1  122.69    3.60
   5  -3   1    5.60    0.50
  -5  -3  -1    4.70    0.30
   5  -3   1    5.40    0.40
   5   3   1    5.20    0.40
   6  -3   1    9.70    0.60
  -6  -3  -1    8.40    0.40
   6  -3   1    9.20    0.70
   6   3   1    8.50    0.60
   7  -3   1  167.08    5.00
   7  -3   1  166.88    4.70
   7   3   1  157.88    4.80
   8  -3   1    2.80    0.40
   8  -3   1    2.30    0.50
   8   3   1    2.10    0.20
   8   3   1    1.70    0.40
   9  -3   1   20.70    1.00
   9  -3   1   19.00    1.20
   9   3   1   20.80    1.10
  10  -3   1    6.20    0.80
  10   3   1    4.80    0.70
  11  -3   1    0.40    0.50
  11   3   1    0.50    0.40
  12  -3   1   23.80    1.60
  12   3   1   21.70    1.40
  13  -3   1    4.00    0.80
  13   3   1    3.00    0.70
  14  -3   1    3.20    0.90
  14   3   1    5.10    0.90
  15  -3   1    1.40    0.80
  15   3   1    1.00    0.60
  16  -3   1    3.90    1.00
  16   3   1    2.70    0.90
  17  -3   1   -0.20    0.70
  17   3   1    0.10    0.70
  17  -4  -1    6.70    1.20
  17   4  -1    3.70    0.90
  16  -4  -1    0.40    0.70
  16   4  -1    0.50    0.60
  15  -4  -1    2.30    0.90
  15   4  -1    3.40    0.80
  14  -4  -1    9.20    1.20
  14   4  -1   11.90    1.20
  13  -4  -1    0.80    0.60
  13   4  -1    0.40    0.50
  12  -4  -1    0.40    0.50
  12   4  -1    0.70    0.50
  11  -4  -1    3.10    0.70
  11  -4  -1    4.10    0.60
  11   4  -1    4.70    0.70
  10  -4  -1    0.70    0.40
  10  -4  -1   -0.10    0.40
  10   4  -1    1.20    0.40
  -9  -4   1   17.40    0.80
   9  -4  -1   17.20    1.00
   9  -4  -1   16.30    1.10
   9   4  -1   17.90    1.00
  -8  -4   1    4.60    0.40
   8  -4  -1    4.90    0.70
   8  -4  -1    5.20    0.60
   8   4  -1    5.60    0.60
   7  -4  -1    4.10    0.50
  -7  -4   1    3.80    0.40
   7  -4  -1    4.00    0.50
   7   4  -1    2.80    0.40
   6  -4  -1   17.20    1.00
   6  -4  -1   18.80    0.90
  -6  -4   1   19.10    0.80
   6   4  -1   20.00    0.90
  -5  -4   1   55.09    1.70
   5  -4  -1   53.09    1.80
   5  -4  -1   51.29    1.90
   5   4  -1   56.29    1.80
   4  -4  -1    4.60    0.40
   4   4  -1    4.70    0.30
   4   4  -1    4.10    0.40
   3  -4  -1   14.20    0.70
  -3  -4   1   16.70    0.70
   3   4  -1   15.00    0.60
   3   4  -1   15.30    0.60
   2  -4  -1  171.88    4.70
  -2  -4   1  162.78    4.60
   2   4  -1  160.38    4.50
   1  -4  -1  128.69    3.70
  -1  -4   1  127.49    3.70
   1   4  -1  134.09    3.60
   0  -4   1    2.40    0.20
   0   4   1    3.20    0.30
  -1  -4  -1    1.10    0.20
   1  -4   1    0.50    0.20
   1  -4   1    1.00    0.20
   1   4   1    1.00    0.10
   1   4   1    1.20    0.20
   2  -4   1  162.88    4.60
   2   4   1  162.38    4.50
   2   4   1  163.58    4.40
   3  -4   1   47.40    1.60
  -3  -4  -1   46.20    1.40
   3  -4   1   46.90    1.60
   3   4   1   47.30    1.40
   3   4   1   45.90    1.50
   4  -4   1  199.88    5.60
  -4  -4  -1  201.78    5.40
   4  -4   1  199.58    5.70
   4   4   1  201.08    5.60
   4   4   1  195.68    5.50
   5  -4   1   14.80    0.70
   5  -4   1   14.10    0.80
  -5  -4  -1   14.50    0.60
   5   4   1   14.00    0.70
  -6  -4  -1   64.79    1.90
   6  -4   1   64.79    2.10
   6  -4   1   63.99    2.30
   6   4   1   62.69    2.10
   7  -4   1   21.20    1.00
  -7  -4  -1   21.50    0.80
   7  -4   1   22.10    1.20
   7   4   1   21.90    1.00
   8  -4   1    5.90    0.60
   8  -4   1    6.10    0.80
   8   4   1    6.80    0.70
   9  -4   1    1.00    0.50
   9  -4   1    0.50    0.30
   9   4   1    0.70    0.40
  10  -4   1    2.90    0.60
  10   4   1    4.00    0.60
  11  -4   1    0.60    0.50
  11   4   1    0.30    0.40
  12  -4   1   12.10    1.20
  12   4   1   12.10    1.10
  13  -4   1   13.40    1.30
  13   4   1   14.80    1.20
  14  -4   1    8.80    1.20
  14   4   1    8.00    1.00
  15  -4   1    1.10    0.80
  15   4   1    1.10    0.70
  16  -4   1    4.30    1.10
  16   4   1    5.20    1.00
  17  -4   1    0.30    0.80
  17   4   1   -0.10    0.60
  17  -5  -1   -0.10    0.80
  17   5  -1   -0.60    0.60
  16  -5  -1   -0.40    0.70
  16   5  -1    1.00    0.70
  15  -5  -1    2.20    0.80
  15   5  -1    1.40    0.70
  14  -5  -1    2.10    0.80
  14   5  -1    2.90    0.70
  13  -5  -1    5.90    0.90
  13   5  -1    6.40    0.80
  12  -5  -1    3.70    0.80
  12   5  -1    4.20    0.70
  11  -5  -1    4.70    0.70
  11  -5  -1    5.50    0.80
  11   5  -1    5.20    0.70
  10  -5  -1   12.30    0.90
  10  -5  -1   14.50    1.30
  10   5  -1   14.80    1.00
   9  -5  -1    6.20    0.80
  -9  -5   1    5.50    0.50
   9  -5  -1    6.40    0.70
   9   5  -1    6.20    0.70
   8  -5  -1   34.20    1.40
  -8  -5   1   32.40    1.20
   8  -5  -1   33.90    1.60
   8   5  -1   31.30    1.40
   7  -5  -1    7.30    0.80
   7  -5  -1    6.60    0.60
  -7  -5   1    6.90    0.50
   7   5  -1    6.80    0.60
   6  -5  -1    2.20    0.50
  -6  -5   1    2.60    0.30
   6  -5  -1    2.50    0.40
   6   5  -1    2.30    0.30
   5  -5  -1   71.09    2.30
  -5  -5   1   61.89    2.10
   5  -5  -1   73.69    2.30
   5   5  -1   69.49    2.10
   5   5  -1   70.09    2.20
   4  -5  -1    8.90    0.60
   4  -5  -1    7.70    0.60
  -4  -5   1    5.10    0.40
   4   5  -1    5.90    0.40
   4   5  -1    5.70    0.40
   3  -5  -1    8.30    0.60
  -3  -5   1    7.50    0.50
   3   5  -1    7.20    0.30
   3   5  -1    7.60    0.40
   2  -5  -1  187.28    5.40
  -2  -5   1  193.08    5.40
   2   5  -1  194.08    5.30
   2   5  -1  194.18    5.10
  -1  -5   1   39.80    1.40
   1  -5  -1   39.00    1.40
  -1   5   1   40.60    1.30
   1   5  -1   40.40    1.30
   0  -5  -1   14.70    0.70
   0  -5   1   15.40    0.50
   0  -5   1   15.30    0.80
   0   5  -1   16.70    0.60
   0   5   1   15.10    0.60
  -1  -5  -1   74.89    2.20
   1  -5   1   69.39    2.20
   1  -5   1   71.19    2.00
   1   5   1   70.09    2.10
   1   5   1   68.19    1.90
   2  -5   1   87.39    2.70
  -2  -5  -1   72.09    2.50
   2  -5   1   88.99    2.50
   2   5   1   87.89    2.50
   2   5   1   89.49    2.30
   3  -5   1   79.79    2.50
   3  -5   1   69.29    2.40
  -3  -5  -1   80.09    2.40
   3   5   1   79.59    2.40
   3   5   1   83.99    2.20
   4  -5   1   20.20    1.00
   4  -5   1   20.50    0.90
  -4  -5  -1   21.00    0.80
   4   5   1   21.10    0.90
   4   5   1   20.30    0.80
   5  -5   1   26.30    1.10
  -5  -5  -1   25.90    1.00
   5  -5   1   25.50    1.20
   5   5   1   26.30    1.10
   5   5   1   27.20    1.00
   6  -5   1  289.77    8.20
  -6  -5  -1  294.87    7.90
   6  -5   1  290.67    8.30
   6   5   1  294.97    8.10
   7  -5   1    0.50    0.30
  -7  -5  -1    0.30    0.20
   7  -5   1    0.20    0.30
   7   5   1    0.60    0.30
   8  -5   1    5.00    0.70
   8  -5   1    5.40    0.60
   8   5   1    5.70    0.60
   9  -5   1    0.80    0.40
   9  -5   1    0.60    0.50
   9   5   1    0.30    0.40
  10  -5   1   14.30    0.90
  10  -5   1   13.90    1.20
  10   5   1   14.30    1.00
  11  -5   1    1.70    0.60
  11   5   1    2.50    0.50
  12  -5   1    6.00    0.90
  12   5   1    7.60    0.90
  13  -5   1    5.00    1.00
  13   5   1    5.20    0.80
  14  -5   1   -0.10    0.70
  14   5   1    0.00    0.50
  15  -5   1    0.50    0.70
  15   5   1    0.40    0.60
  16  -5   1    1.90    0.80
  16   5   1    2.80    0.80
  17  -5   1    0.00    0.70
  17   5   1   -0.70    0.60
  17  -6  -1   -0.60    0.60
  16  -6  -1   -0.10    0.80
  16   6  -1    0.20    0.60
  15  -6  -1    0.60    0.70
  15   6  -1   -0.20    0.50
  14  -6  -1   -0.20    0.70
  14   6  -1    0.80    0.50
  13  -6  -1    0.50    0.60
  13   6  -1    0.50    0.50
  12  -6  -1    3.60    0.80
  12   6  -1    4.40    0.70
  11  -6  -1   51.89    2.10
  11  -6  -1   51.79    2.30
  11   6  -1   49.60    2.10
  10  -6  -1   14.00    1.00
  10  -6  -1   12.70    1.20
  10   6  -1   15.00    1.00
  -9  -6   1   52.39    1.80
   9  -6  -1   52.89    2.20
   9  -6  -1   53.99    2.10
   9   6  -1   54.59    2.00
  -8  -6   1   10.10    0.60
   8  -6  -1    8.10    0.80
   8  -6  -1   10.60    1.00
   8   6  -1   10.40    0.70
  -7  -6   1   17.10    0.80
   7  -6  -1   18.70    1.00
   7  -6  -1   16.60    1.00
   7   6  -1   19.70    0.90
   7   6  -1   19.90    1.00
   6  -6  -1    1.50    0.40
  -6  -6   1    1.60    0.30
   6  -6  -1    1.20    0.40
   6   6  -1    1.20    0.30
   6   6  -1    0.80    0.30
   5  -6  -1   93.09    3.00
   5  -6  -1   89.49    2.90
   5   6  -1   90.99    2.70
   5   6  -1   94.19    2.80
   4  -6  -1    2.30    0.30
  -4  -6   1    4.70    0.50
   4  -6  -1    4.50    0.50
   4   6  -1    3.60    0.30
   4   6  -1    4.50    0.40
   3  -6  -1   72.39    2.40
  -3  -6   1   74.39    2.40
   3   6  -1   74.99    2.30
   3   6  -1   74.29    2.10
   2  -6  -1    9.70    0.60
  -2  -6   1    7.50    0.60
  -2   6   1    7.70    0.50
   2   6  -1    7.80    0.50
  -1  -6   1  422.46   11.40
   1  -6  -1  416.86   11.40
  -1   6   1  413.96   11.30
   1   6  -1  420.46   11.20
   0  -6   1   47.50    1.70
   0  -6  -1   47.30    1.70
   0  -6   1   47.90    1.30
   0   6   1   50.19    1.60
   0   6  -1   47.90    1.50
   1  -6   1  248.48    7.30
  -1  -6  -1  263.37    7.30
   1  -6   1  264.87    7.00
   1   6   1  269.27    6.90
   1   6   1  264.67    7.20
  -1   6  -1  259.67    7.20
   2  -6   1   13.40    0.60
  -2  -6  -1   13.00    0.70
   2  -6   1   12.70    0.70
   2   6   1   12.40    0.40
   2   6   1   12.70    0.60
   3  -6   1    2.70    0.40
   3  -6   1    1.60    0.30
   3   6   1    2.60    0.20
   3   6   1    3.10    0.30
   4  -6   1    3.30    0.50
  -4  -6  -1    3.10    0.40
   4  -6   1    3.10    0.40
   4   6   1    2.90    0.30
   4   6   1    2.70    0.40
   5  -6   1    0.30    0.30
   5  -6   1    0.30    0.30
  -5  -6  -1    0.60    0.20
   5   6   1    0.90    0.30
   5   6   1    0.70    0.20
  -6  -6  -1    0.00    0.20
   6  -6   1    0.20    0.30
   6  -6   1    0.60    0.30
   6   6   1    0.50    0.30
   6   6   1    0.10    0.20
   7  -6   1   89.99    3.00
  -7  -6  -1   89.99    2.70
   7  -6   1   92.59    3.10
   7   6   1   89.99    3.00
   7   6   1   92.49    2.90
   8  -6   1    0.30    0.40
   8  -6   1    0.60    0.40
   8   6   1    0.20    0.30
   9  -6   1   17.30    1.10
   9  -6   1   18.40    1.20
   9   6   1   18.10    1.00
  10  -6   1    8.50    0.80
  10  -6   1    9.30    1.00
  10   6   1    6.10    0.70
  11  -6   1    4.70    0.80
  11   6   1    4.70    0.70
  12  -6   1    3.80    0.80
  12   6   1    2.20    0.60
  13  -6   1    6.30    1.10
  13   6   1    5.80    0.80
  14  -6   1    0.10    0.60
  14   6   1    0.20    0.50
  15  -6   1   -0.10    0.70
  15   6   1    0.10    0.60
  16  -6   1   -1.10    0.70
  16   6   1   -0.30    0.60
  17  -7  -1   -1.00    0.60
  16  -7  -1   -0.30    0.70
  15  -7  -1   -0.30    0.60
  14  -7  -1    2.40    0.80
  14   7  -1    1.90    0.70
  13  -7  -1    0.30    0.60
  13   7  -1    1.00    0.50
  12  -7  -1    8.20    1.10
  12  -7  -1    7.30    1.00
  12   7  -1    7.50    0.90
  11  -7  -1    1.60    0.60
  11  -7  -1    3.00    0.60
  11   7  -1    2.40    0.50
  10  -7  -1    0.40    0.50
  10  -7  -1    0.60    0.50
  10   7  -1    0.40    0.40
  10   7  -1   -0.10    0.40
  -9  -7   1    3.70    0.50
   9  -7  -1    3.80    0.70
   9  -7  -1    4.00    0.70
   9   7  -1    3.60    0.50
   9   7  -1    3.80    0.60
  -8  -7   1   11.30    0.70
   8  -7  -1   11.60    0.90
   8  -7  -1   11.30    0.90
   8   7  -1   11.30    0.80
   8   7  -1   11.90    0.80
   7  -7  -1    1.40    0.40
  -7  -7   1    0.80    0.30
   7  -7  -1    0.70    0.40
   7   7  -1    0.30    0.30
   7   7  -1    0.30    0.30
   6  -7  -1   23.00    1.20
   6  -7  -1   21.30    1.10
   6   7  -1   23.10    0.90
   6   7  -1   23.70    1.10
  -5  -7   1   13.70    0.70
   5  -7  -1   11.30    0.80
   5  -7  -1    9.10    0.70
   5   7  -1   13.80    0.80
   5   7  -1   14.70    0.60
   4  -7  -1   16.90    1.00
   4  -7  -1   16.60    0.90
  -4  -7   1   19.50    0.90
   4   7  -1   19.80    0.70
   4   7  -1   18.20    0.80
   3  -7  -1   19.40    1.00
   3  -7  -1   22.10    0.90
  -3  -7   1   21.10    1.00
   3   7  -1   20.40    0.60
   3   7  -1   19.60    0.90
  -2  -7   1    5.10    0.50
   2  -7  -1    4.70    0.50
  -2   7   1    3.70    0.40
   2   7  -1    4.80    0.40
   1  -7  -1    0.50    0.30
  -1  -7   1    0.30    0.20
   1   7  -1    0.70    0.20
  -1   7   1    0.70    0.20
   0  -7   1   10.20    0.70
   0  -7  -1   13.20    0.80
   0  -7   1   11.40    0.40
   0   7  -1   11.70    0.60
   0   7   1   12.40    0.60
  -1  -7  -1   11.70    0.70
   1  -7   1   12.30    0.80
   1  -7   1   12.60    0.50
  -1   7  -1   11.90    0.60
   1   7   1   12.00    0.60
   2  -7   1   -0.10    0.20
   2  -7   1    0.20    0.20
   2   7   1    0.00    0.20
   2   7   1    0.10    0.10
   3  -7   1   41.60    1.70
  -3  -7  -1   41.20    1.50
   3  -7   1   43.10    1.50
   3   7   1   42.40    1.50
   3   7   1   42.30    1.20
   4  -7   1    0.20    0.10
   4  -7   1    1.50    0.40
  -4  -7  -1    1.00    0.30
   4   7   1    1.10    0.20
   4   7   1    0.70    0.30
   5  -7   1    2.90    0.40
   5  -7   1    2.50    0.50
  -5  -7  -1    2.40    0.40
   5   7   1    3.40    0.40
   5   7   1    2.40    0.30
  -6  -7  -1    0.10    0.20
   6  -7   1    0.50    0.30
   6  -7   1    0.60    0.40
   6   7   1    0.30    0.20
   6   7   1    0.40    0.30
  -7  -7  -1   40.10    1.40
   7  -7   1   40.80    1.70
   7  -7   1   38.30    1.70
   7   7   1   39.70    1.50
   7   7   1   39.10    1.60
   8  -7   1   22.00    1.30
   8  -7   1   24.70    1.30
   8   7   1   25.00    1.30
   8   7   1   24.30    1.10
   9  -7   1    8.20    0.90
   9  -7   1   11.90    1.00
   9   7   1    8.20    0.70
   9   7   1    8.00    0.80
  10  -7   1   11.30    1.10
  10  -7   1   11.10    0.90
  10   7   1   11.60    0.90
  10   7   1   13.20    0.90
  11  -7   1    0.70    0.60
  11   7   1    2.30    0.60
  11   7   1    2.00    0.50
  12  -7   1    7.50    1.10
  12   7   1    8.00    0.80
  13  -7   1    4.30    0.90
  13   7   1    4.80    0.80
  14  -7   1    0.80    0.70
  15  -7   1   -0.40    0.70
  16  -7   1    1.70    0.90
  16  -8  -1    0.30    0.70
  16   8  -1    0.30    0.60
  15  -8  -1   -1.00    0.70
  15   8  -1   -0.40    0.50
  14  -8  -1    7.90    1.20
  14   8  -1    9.30    1.10
  13  -8  -1    0.10    0.70
  13   8  -1    0.30    0.50
  12  -8  -1   -0.30    0.60
  12   8  -1    0.30    0.50
  11  -8  -1    0.10    0.50
  11  -8  -1    0.00    0.50
  11   8  -1   -0.10    0.40
  10  -8  -1    0.90    0.50
  10  -8  -1    2.10    0.60
  10   8  -1    2.00    0.50
  10   8  -1    1.40    0.50
   9  -8  -1    2.90    0.60
  -9  -8   1    4.80    0.60
   9  -8  -1    4.80    0.70
   9   8  -1    5.10    0.60
   9   8  -1    3.80    0.50
  -8  -8   1   27.60    1.20
   8  -8  -1   26.70    1.40
   8  -8  -1   27.00    1.50
   8   8  -1   27.40    1.20
   8   8  -1   28.50    1.30
   7  -8  -1    1.60    0.40
   7  -8  -1    1.70    0.50
  -7  -8   1    2.20    0.40
   7   8  -1    1.80    0.30
   7   8  -1    1.30    0.40
   6  -8  -1   14.20    0.90
   6  -8  -1   12.00    0.90
   6   8  -1   13.10    0.80
   6   8  -1   14.50    0.70
   5  -8  -1   41.50    1.80
  -5  -8   1   47.60    1.70
   5   8  -1   49.00    1.70
   5   8  -1   46.50    1.40
   4  -8  -1    5.00    0.60
  -4  -8   1    3.90    0.50
   4  -8  -1    4.10    0.50
   4   8  -1    3.30    0.20
   4   8  -1    3.70    0.40
   3  -8  -1    5.50    0.50
   3  -8  -1    4.70    0.60
  -3  -8   1    4.00    0.50
   3   8  -1    4.20    0.40
   2  -8  -1   30.40    1.40
   2  -8  -1   29.90    1.10
  -2  -8   1   30.00    1.30
  -2   8   1   30.00    1.20
   2   8  -1   30.50    1.20
   1  -8  -1   31.30    1.40
   1  -8  -1   34.20    1.10
  -1  -8   1   30.70    1.40
   1   8  -1   33.50    1.20
  -1   8   1   32.60    1.30
   0  -8   1    7.50    0.30
   0  -8   1    8.00    0.70
   0  -8  -1    8.70    0.80
   0  -8  -1    7.70    0.30
   0   8   1    8.50    0.60
   0   8  -1    7.40    0.50
   1  -8   1   10.80    0.80
  -1  -8  -1   10.80    0.70
   1  -8   1   10.60    0.50
   1   8   1    9.70    0.60
  -1   8  -1    9.80    0.60
  -2  -8  -1   30.10    1.30
   2  -8   1   31.80    1.40
   2  -8   1   32.00    1.10
   2   8   1   30.60    1.20
   3  -8   1   22.00    0.90
  -3  -8  -1   21.70    1.00
   3  -8   1   20.70    1.10
   3   8   1   20.60    0.90
   3   8   1   21.00    0.70
   4  -8   1   19.50    1.10
   4  -8   1   19.00    0.90
   4   8   1   16.90    0.90
   4   8   1   20.30    0.70
   5  -8   1    4.90    0.60
  -5  -8  -1    6.10    0.60
   5  -8   1    5.60    0.70
   5   8   1    5.00    0.60
   5   8   1    6.30    0.40
   6  -8   1    3.10    0.50
  -6  -8  -1    3.00    0.40
   6  -8   1    2.00    0.50
   6   8   1    2.70    0.30
   6   8   1    2.30    0.50
   7  -8   1   13.30    1.00
  -7  -8  -1   12.40    0.70
   7  -8   1   11.50    0.90
   7   8   1   11.70    0.70
   7   8   1   12.20    0.90
   8  -8   1    0.20    0.50
   8  -8   1    0.10    0.40
   8   8   1    1.00    0.40
   8   8   1    2.00    0.50
   9  -8   1    1.10    0.50
   9  -8   1    0.60    0.50
   9   8   1    0.80    0.40
   9   8   1    0.50    0.40
  10  -8   1    1.50    0.60
  10  -8   1    1.80    0.60
  10   8   1    1.70    0.60
  10   8   1    1.20    0.50
  11  -8   1    0.30    0.50
  11   8   1   -0.30    0.40
  12  -8   1    3.40    0.80
  12   8   1    4.10    0.70
  13  -8   1   -0.10    0.60
  13   8   1   -0.40    0.50
  14  -8   1    0.20    0.70
  14   8   1    0.70    0.60
  15  -8   1    0.10    0.60
  15   8   1   -0.40    0.50
  16  -8   1    2.00    0.90
  16   8   1    1.10    0.70
  16  -9  -1   -0.90    0.70
  16   9  -1    0.50    0.60
  15  -9  -1   -0.20    0.80
  15   9  -1   -0.30    0.50
  14  -9  -1    0.30    0.70
  14   9  -1   -0.30    0.40
  13  -9  -1    0.70    0.70
  13   9  -1    0.50    0.50
  12  -9  -1    0.90    0.60
  12  -9  -1    0.60    0.60
  12   9  -1    1.10    0.50
  11  -9  -1    8.90    1.10
  11  -9  -1    9.10    1.00
  11   9  -1    9.40    0.90
  10  -9  -1    2.60    0.70
  10  -9  -1    2.80    0.70
  10   9  -1    4.80    0.70
   9  -9  -1    9.70    1.00
   9  -9  -1   12.80    1.20
   9   9  -1   10.40    0.90
  -8  -9   1    9.30    0.70
   8  -9  -1    9.60    1.00
   8  -9  -1   10.90    1.00
   8   9  -1   10.20    0.90
   7  -9  -1   19.10    1.30
   7  -9  -1   19.00    1.10
   7   9  -1   19.50    1.00
   6  -9  -1    0.10    0.20
  -6  -9   1    1.40    0.40
   6  -9  -1    1.00    0.40
   6   9  -1    0.70    0.30
   5  -9  -1   22.50    1.30
  -5  -9   1   26.00    1.20
   5  -9  -1   26.60    1.20
   5   9  -1   25.10    1.10
   4  -9  -1   17.00    1.10
  -4  -9   1   14.90    0.90
   4  -9  -1   14.60    0.80
   4   9  -1   14.50    0.80
   3  -9  -1   10.10    0.90
  -3  -9   1    9.50    0.70
   3  -9  -1    9.80    0.60
   3   9  -1   11.40    0.70
   2  -9  -1  100.99    3.00
   2  -9  -1  100.69    3.40
  -2  -9   1  103.09    3.30
  -2   9   1  102.59    3.20
   2   9  -1  106.69    3.10
  -1  -9   1    9.90    0.80
   1  -9  -1   10.80    0.90
   1  -9  -1   12.80    0.50
   1   9  -1   11.10    0.70
  -1   9   1   12.40    0.70
   0  -9   1    0.30    0.40
   0  -9   1    0.50    0.10
   0  -9  -1    0.00    0.30
   0   9   1    0.50    0.30
   0   9  -1    0.20    0.20
   1  -9   1   41.10    1.30
  -1  -9  -1   42.20    1.70
   1  -9   1   40.70    1.70
  -1   9  -1   42.60    1.50
   1   9   1   40.30    1.50
   2  -9   1    0.90    0.20
   2  -9   1    0.80    0.50
  -2  -9  -1    0.60    0.30
   2   9   1    0.80    0.30
   3  -9   1   80.39    2.80
   3  -9   1   80.79    2.50
  -3  -9  -1   75.99    2.60
   3   9   1   75.69    2.50
   4  -9   1    8.30    0.80
  -4  -9  -1    8.10    0.70
   4  -9   1    8.60    0.60
   4   9   1    7.50    0.60
   5  -9   1    0.40    0.40
  -5  -9  -1    0.00    0.20
   5  -9   1    0.40    0.30
   5   9   1   -0.10    0.30
   6  -9   1    7.00    0.80
   6  -9   1    7.70    0.80
  -6  -9  -1    9.40    0.70
   6   9   1    6.60    0.70
  -7  -9  -1   12.70    0.80
   7  -9   1   12.30    1.00
   7  -9   1   11.60    0.90
   7   9   1   12.10    0.90
   8  -9   1    4.90    0.70
   8  -9   1    5.90    0.80
   8   9   1    4.20    0.60
   9  -9   1   -0.30    0.40
   9  -9   1   -0.30    0.40
   9   9   1    0.50    0.40
  10  -9   1    0.90    0.50
  10  -9   1    1.00    0.60
  10   9   1    0.00    0.40
  11  -9   1    0.10    0.50
  11   9   1   -0.20    0.40
  12  -9   1   -0.20    0.60
  12   9   1   -0.30    0.40
  13  -9   1    1.20    0.70
  13   9   1    0.60    0.50
  14  -9   1   -0.80    0.70
  14   9   1   -0.20    0.50
  15  -9   1    1.60    0.90
  15   9   1   -0.40    0.60
  16 -10  -1   -0.30    0.80
  15 -10  -1    0.40    0.80
  15  10  -1    0.30    0.50
  14 -10  -1    6.90    1.20
  14  10  -1    5.20    0.80
  13 -10  -1    0.00    0.70
  13  10  -1    0.40    0.50
  12 -10  -1    1.70    0.70
  12 -10  -1    0.60    0.60
  12  10  -1    0.80    0.50
  11 -10  -1   -0.50    0.50
  11 -10  -1    0.10    0.60
  11  10  -1    0.70    0.50
  10 -10  -1    1.80    0.70
  10 -10  -1    2.30    0.70
  10  10  -1    3.50    0.60
   9 -10  -1    9.40    1.10
   9 -10  -1    7.50    0.90
   9  10  -1    8.70    0.90
  -8 -10   1    1.20    0.40
   8 -10  -1    1.20    0.50
   8 -10  -1    1.40    0.60
   8  10  -1    1.50    0.50
   7 -10  -1    1.00    0.50
   7 -10  -1    0.30    0.40
  -7 -10   1    0.80    0.30
   7  10  -1    0.40    0.30
  -6 -10   1    0.90    0.40
   6 -10  -1    0.50    0.40
   6 -10  -1    0.60    0.40
   6  10  -1    1.10    0.40
   5 -10  -1    0.60    0.30
  -5 -10   1    0.20    0.30
   5 -10  -1    1.30    0.50
   5  10  -1    0.80    0.30
   4 -10  -1    0.00    0.30
  -4 -10   1    0.40    0.40
   4 -10  -1    0.50    0.50
   4  10  -1    0.40    0.30
   3 -10  -1   18.10    1.20
  -3 -10   1   19.40    1.10
   3 -10  -1   19.90    0.90
   3  10  -1   19.70    1.00
   2 -10  -1  103.89    3.00
  -2 -10   1  107.29    3.50
   2 -10  -1  100.99    3.50
   2  10  -1  104.79    3.20
  -2  10   1  103.09    3.30
   1 -10  -1   29.10    1.50
  -1 -10   1   30.20    1.50
   1  10  -1   28.40    1.20
  -1  10   1   27.90    1.20
   0 -10  -1    5.40    0.70
   0 -10   1    4.00    0.60
   0  10  -1    4.60    0.50
   0  10   1    5.30    0.50
   1 -10   1   -0.50    0.30
  -1 -10  -1    0.00    0.40
   1  10   1    0.10    0.20
  -1  10  -1   -0.20    0.20
   2 -10   1   22.80    0.90
   2 -10   1   21.40    1.30
  -2 -10  -1   22.70    1.20
   2  10   1   21.40    1.00
  -3 -10  -1    2.20    0.50
   3 -10   1    2.90    0.60
   3 -10   1    2.60    0.40
   3  10   1    2.10    0.40
  -4 -10  -1    0.70    0.40
   4 -10   1    0.20    0.30
   4 -10   1    0.40    0.40
   4  10   1    0.00    0.30
   5 -10   1    9.80    0.80
   5 -10   1    9.00    0.90
   5  10   1   11.30    0.80
   6 -10   1   -0.10    0.20
  -6 -10  -1   -0.10    0.30
   6 -10   1    0.60    0.50
   6  10   1   -0.10    0.30
   7 -10   1    0.80    0.50
   7 -10   1    0.20    0.40
  -7 -10  -1    0.10    0.30
   7  10   1    1.10    0.40
   8 -10   1    6.80    0.90
   8 -10   1    7.00    0.80
   8  10   1    7.40    0.80
   9 -10   1    1.50    0.60
   9 -10   1    3.30    0.70
   9  10   1    3.10    0.60
  10 -10   1   21.40    1.50
  10 -10   1   20.90    1.40
  10  10   1   20.40    1.30
  11 -10   1    0.20    0.60
  11 -10   1    0.10    0.60
  11  10   1   -0.10    0.40
  12 -10   1   -0.20    0.60
  12  10   1   -0.20    0.40
  13 -10   1   -0.40    0.60
  13  10   1    0.30    0.60
  14 -10   1    1.50    0.90
  14  10   1    1.50    0.70
  15 -10   1    1.40    0.90
  15  10   1    0.20    0.60
  15 -11  -1    0.40    0.80
  15  11  -1    1.40    0.70
  14 -11  -1   -1.20    0.60
  14  11  -1    0.40    0.60
  13 -11  -1    0.50    0.70
  13  11  -1    0.10    0.50
  12 -11  -1    3.80    0.80
  12 -11  -1    2.00    0.80
  12  11  -1    1.30    0.60
  11 -11  -1    1.40    0.70
  11 -11  -1    0.60    0.60
  11  11  -1    0.50    0.50
  10 -11  -1    6.60    1.00
  10 -11  -1    6.40    1.00
  10  11  -1    7.10    0.90
   9 -11  -1    9.50    1.00
   9 -11  -1    7.10    1.00
   9  11  -1    8.90    0.90
   8 -11  -1   10.10    1.00
  -8 -11   1    6.50    0.80
   8 -11  -1    9.60    1.10
   8  11  -1   10.70    0.90
   7 -11  -1    0.50    0.40
   7 -11  -1    0.00    0.50
  -7 -11   1    0.60    0.40
   7  11  -1    0.40    0.30
   6 -11  -1    0.90    0.50
   6 -11  -1    0.60    0.40
  -6 -11   1    0.00    0.30
   6  11  -1   -0.10    0.30
   5 -11  -1    0.80    0.40
   5 -11  -1    1.60    0.50
  -5 -11   1    1.00    0.40
   5  11  -1    2.20    0.40
  -4 -11   1    3.90    0.60
   4 -11  -1    3.50    0.70
   4  11  -1    3.40    0.50
  -3 -11   1    2.70    0.50
   3 -11  -1    3.40    0.70
   3  11  -1    2.60    0.40
  -2 -11   1    0.10    0.40
   2 -11  -1    0.10    0.40
   2  11  -1    0.40    0.30
  -2  11   1   -0.10    0.30
   1 -11  -1    5.40    0.80
  -1 -11   1    4.90    0.70
   1  11  -1    5.70    0.60
  -1  11   1    5.20    0.60
   0 -11  -1    2.90    0.60
   0 -11   1    3.40    0.60
   0  11   1    2.90    0.50
   0  11  -1    3.20    0.50
   1 -11   1    4.60    0.70
  -1 -11  -1    4.80    0.70
  -1  11  -1    5.30    0.60
   1  11   1    6.00    0.60
  -2 -11  -1    0.00    0.30
   2 -11   1    0.70    0.50
   2  11   1    0.30    0.30
  -3 -11  -1    1.50    0.50
   3 -11   1    1.30    0.50
   3  11   1    2.00    0.40
   4 -11   1    0.40    0.50
   4 -11   1    0.10    0.30
  -4 -11  -1    0.40    0.40
   4  11   1    0.20    0.30
   5 -11   1    4.40    0.60
  -5 -11  -1    3.40    0.60
   5 -11   1    4.80    0.80
   5  11   1    4.10    0.60
   6 -11   1    2.10    0.50
   6 -11   1    1.70    0.60
  -6 -11  -1    0.90    0.30
   6  11   1    2.60    0.50
   7 -11   1   -0.10    0.20
   7 -11   1   -0.20    0.50
  -7 -11  -1    0.70    0.40
   7  11   1   -0.40    0.40
   8 -11   1    0.40    0.50
   8 -11   1    1.50    0.60
   8  11   1    0.40    0.40
   9 -11   1    1.90    0.60
   9 -11   1    1.90    0.70
   9  11   1    1.20    0.50
  10 -11   1   19.30    1.50
  10 -11   1   21.40    1.50
  10  11   1   19.10    1.30
  11 -11   1    0.40    0.60
  11 -11   1    0.90    0.70
  11  11   1    1.00    0.60
  12 -11   1   -0.40    0.60
  12  11   1    0.00    0.50
  13 -11   1    0.70    0.70
  13  11   1    1.50    0.70
  14 -11   1    0.90    0.80
  14  11   1    0.80    0.60
  14 -12  -1    0.10    0.80
  14  12  -1    1.50    0.70
  13 -12  -1   -0.80    0.60
  13  12  -1   -0.30    0.50
  12 -12  -1    0.30    0.60
  12 -12  -1    1.80    0.70
  12  12  -1    0.20    0.50
  11 -12  -1    2.20    0.70
  11 -12  -1    4.00    0.90
  11  12  -1    1.20    0.50
  10 -12  -1   -0.60    0.50
  10 -12  -1   -0.10    0.60
  10  12  -1    0.40    0.40
   9 -12  -1    0.50    0.70
   9 -12  -1   -0.40    0.50
   9  12  -1    0.10    0.40
  -8 -12   1    0.30    0.20
   8 -12  -1    0.10    0.40
   8 -12  -1    1.00    0.60
   8  12  -1   -0.20    0.40
  -7 -12   1    0.40    0.40
   7 -12  -1    1.60    0.70
   7  12  -1    0.80    0.40
  -6 -12   1    0.30    0.40
   6 -12  -1    0.00    0.50
   6  12  -1    0.20    0.30
  -5 -12   1    2.30    0.50
   5 -12  -1    1.10    0.60
   5  12  -1    2.20    0.40
   4 -12  -1    2.50    0.60
  -4 -12   1    2.20    0.50
   4  12  -1    2.30    0.40
  -3 -12   1    1.90    0.50
   3 -12  -1    0.90    0.50
   3  12  -1    0.80    0.40
   2 -12  -1    8.60    1.00
  -2 -12   1   12.10    1.00
   2  12  -1    9.60    0.70
  -2  12   1   10.00    0.80
  -1 -12   1    0.10    0.50
   1 -12  -1   -0.30    0.40
   1  12  -1    0.30    0.30
  -1  12   1    0.20    0.30
   0 -12  -1    1.30    0.60
   0 -12   1    0.70    0.50
   0  12   1    0.90    0.40
   0  12  -1    0.40    0.30
  -1 -12  -1    9.20    1.00
   1 -12   1    7.20    0.90
   1  12   1    8.40    0.70
  -1  12  -1    7.20    0.70
   2 -12   1    2.50    0.60
  -2 -12  -1    1.90    0.50
   2  12   1    2.00    0.50
  -3 -12  -1    4.40    0.70
   3 -12   1    4.30    0.80
   3  12   1    3.30    0.50
   4 -12   1    0.20    0.40
  -4 -12  -1    0.90    0.40
   4  12   1    0.80    0.40
  -5 -12  -1    1.80    0.50
   5 -12   1    1.10    0.50
   5  12   1    2.60    0.50
  -6 -12  -1    1.40    0.40
   6 -12   1    4.30    0.80
   6  12   1    3.10    0.60
   7 -12   1    7.40    1.00
   7  12   1    6.00    0.80
   8 -12   1   10.10    1.20
   8 -12   1    8.60    1.00
   8  12   1    9.90    1.00
   9 -12   1    5.40    0.90
   9 -12   1    5.30    0.90
   9  12   1    5.10    0.80
  10 -12   1    0.60    0.60
  10 -12   1    0.60    0.60
  10  12   1    0.30    0.50
  11 -12   1    1.30    0.70
  11 -12   1    0.20    0.70
  11  12   1    1.40    0.60
  12 -12   1    1.00    0.70
  12  12   1    1.10    0.60
  13 -12   1    0.40    0.80
  13  12   1    2.20    0.70
  14 -12   1   -0.30    0.70
  14  12   1    0.00    0.60
  14  13  -1   -0.20    0.50
  13  13  -1    0.40    0.60
  12 -13  -1    0.60    0.70
  12  13  -1    0.80    0.50
  11 -13  -1    1.40    0.70
  11  13  -1    0.20    0.50
  10 -13  -1    0.60    0.70
  10  13  -1    1.00    0.60
   9 -13  -1    3.00    0.80
   9  13  -1    3.10    0.60
  -8 -13   1    2.10    0.60
   8 -13  -1    1.10    0.60
   8  13  -1    1.50    0.50
   7 -13  -1    0.60    0.60
  -7 -13   1    1.40    0.50
   7  13  -1    1.00    0.40
   6 -13  -1    0.50    0.50
  -6 -13   1    0.20    0.40
   6  13  -1    0.20    0.40
   5 -13  -1    1.20    0.60
  -5 -13   1    1.50    0.50
   5  13  -1    1.00    0.40
   4 -13  -1   12.60    1.20
  -4 -13   1   15.90    1.20
   4  13  -1   14.10    1.00
  -3 -13   1    1.80    0.60
   3 -13  -1    1.10    0.50
   3  13  -1    0.80    0.40
  -2 -13   1   -0.40    0.40
   2 -13  -1   -0.20    0.50
  -2  13   1   -0.40    0.20
   2  13  -1    0.40    0.30
   1 -13  -1    4.10    0.80
  -1 -13   1    5.40    0.90
   1  13  -1    5.60    0.70
  -1  13   1    4.70    0.60
   0 -13  -1    0.80    0.50
   0 -13   1    0.10    0.50
   0  13  -1   -0.10    0.30
   0  13   1   -0.40    0.30
  -1 -13  -1    1.30    0.50
   1 -13   1    1.30    0.60
   1  13   1    1.70    0.40
  -1  13  -1    1.90    0.50
  -2 -13  -1   -0.90    0.40
   2 -13   1    0.40    0.50
   2  13   1    0.30    0.30
   3 -13   1    1.50    0.60
  -3 -13  -1    0.40    0.50
   3  13   1    0.10    0.30
  -4 -13  -1    1.90    0.60
   4 -13   1    2.10    0.70
   4  13   1    1.70    0.50
  -5 -13  -1   -0.20    0.30
   5 -13   1    0.40    0.50
   5  13   1   -0.30    0.40
   6 -13   1    2.60    0.80
  -6 -13  -1    2.30    0.60
   6  13   1    2.40    0.50
   7 -13   1    3.10    0.80
   7  13   1    5.10    0.70
   8 -13   1    0.10    0.60
   8  13   1    1.10    0.50
   9 -13   1    5.40    1.00
   9  13   1    2.70    0.70
  10 -13   1   -0.50    0.60
  10  13   1   -0.10    0.50
  11 -13   1    0.50    0.70
  11  13   1   -0.60    0.50
  12  13   1    1.00    0.60
  13  13   1    0.40    0.60
  13  14  -1    0.20    0.50
  12 -14  -1    1.20    0.80
  12  14  -1    1.30    0.70
  11 -14  -1    0.00    0.60
  11  14  -1    0.30    0.60
  10 -14  -1   -0.10    0.60
  10  14  -1    0.50    0.60
   9 -14  -1   -0.10    0.60
   9  14  -1    0.00    0.50
   8 -14  -1    0.00    0.60
   8  14  -1   -0.30    0.50
   7 -14  -1    1.30    0.70
  -7 -14   1    2.70    0.60
   7  14  -1    3.20    0.70
   6 -14  -1    0.90    0.60
  -6 -14   1    0.10    0.50
   6  14  -1   -0.40    0.40
  -5 -14   1    1.00    0.50
   5 -14  -1    0.60    0.60
   5  14  -1    0.00    0.40
  -4 -14   1    0.40    0.40
   4 -14  -1    0.10    0.50
   4  14  -1    0.20    0.40
  -3 -14   1    2.40    0.70
   3 -14  -1    1.90    0.70
   3  14  -1    0.90    0.40
  -2 -14   1   14.00    1.30
   2 -14  -1   15.40    1.30
   2  14  -1   14.80    1.00
   1 -14  -1    7.10    1.00
  -1 -14   1    5.40    0.90
  -1  14   1    6.40    0.70
   1  14  -1    5.40    0.70
   0 -14  -1    2.90    0.70
   0 -14   1    2.00    0.70
   0  14  -1    2.10    0.50
   0  14   1    2.00    0.50
   1 -14   1    3.70    0.80
  -1 -14  -1    5.20    0.80
   1  14   1    4.80    0.70
  -2 -14  -1    1.50    0.60
   2 -14   1    0.70    0.50
   2  14   1    0.90    0.40
  -3 -14  -1    0.50    0.50
   3 -14   1    0.30    0.50
   3  14   1    0.70    0.40
   4 -14   1    1.90    0.70
  -4 -14  -1    1.20    0.50
   4  14   1    1.00    0.50
   5 -14   1    7.10    1.10
  -5 -14  -1    4.70    0.80
   5  14   1    4.90    0.70
  -6 -14  -1    0.00    0.40
   6 -14   1   -0.30    0.50
   6  14   1   -0.10    0.40
   7 -14   1   -0.10    0.60
   7  14   1    0.50    0.50
   8 -14   1    8.10    1.20
   8  14   1    6.50    0.90
   9 -14   1   -0.40    0.60
   9  14   1    0.40    0.50
  10 -14   1    2.10    0.80
  10  14   1    2.70    0.70
  11 -14   1    0.70    0.70
  11  14   1    0.30    0.50
  12  14   1    0.50    0.60
  12 -15  -1    1.30    0.80
  12  15  -1    0.50    0.50
  11 -15  -1    0.40    0.70
  11  15  -1    1.70    0.60
  10 -15  -1    0.70    0.80
  10  15  -1    1.00    0.60
   9 -15  -1    2.50    0.80
   9  15  -1    2.50    0.60
   8 -15  -1    1.10    0.80
   8  15  -1    0.90    0.50
   7 -15  -1    2.30    0.70
  -7 -15   1    1.30    0.60
   7  15  -1    1.30    0.60
  -6 -15   1    2.00    0.60
   6 -15  -1    1.60    0.70
   6  15  -1    1.90    0.60
  -5 -15   1    0.90    0.50
   5 -15  -1    0.50    0.70
   5  15  -1    1.40    0.50
   4 -15  -1    0.80    0.60
  -4 -15   1   -0.50    0.50
   4  15  -1    1.30    0.50
  -3 -15   1    3.10    0.70
   3 -15  -1    3.80    0.90
   3  15  -1    2.70    0.60
  -2 -15   1   -0.20    0.50
   2 -15  -1    0.60    0.60
   2  15  -1    0.90    0.40
   1 -15  -1    0.70    0.60
  -1 -15   1    0.00    0.60
  -1  15   1    0.20    0.40
   1  15  -1    0.10    0.30
   0 -15  -1   -0.20    0.50
   0 -15   1    0.60    0.60
   0  15   1    0.10    0.40
   0  15  -1   -0.10    0.40
   1 -15   1    9.10    1.10
  -1 -15  -1    7.70    1.00
   1  15   1    7.40    0.80
  -2 -15  -1    0.40    0.60
   2 -15   1    0.10    0.60
   2  15   1    0.20    0.40
  -3 -15  -1    0.30    0.60
   3 -15   1    0.10    0.50
   3  15   1    0.20    0.40
  -4 -15  -1   -0.30    0.50
   4 -15   1   -0.30    0.60
   4  15   1   -0.40    0.40
   5 -15   1    0.00    0.60
  -5 -15  -1    0.30    0.50
   5  15   1   -0.40    0.40
   6 -15   1    0.10    0.70
  -6 -15  -1    0.80    0.50
   6  15   1    0.10    0.40
   7 -15   1    5.30    1.10
   7  15   1    4.30    0.80
   8 -15   1    2.80    0.90
   8  15   1    4.20    0.80
   9 -15   1    1.20    0.80
   9  15   1    0.70    0.60
  10 -15   1    1.80    0.80
  10  15   1    4.20    0.90
  11 -15   1    1.40    0.80
  11  15   1   -0.50    0.50
  11 -16  -1    1.30    0.90
  11  16  -1    0.30    0.50
  10 -16  -1   -0.70    0.60
  10  16  -1    0.30    0.50
   9 -16  -1    6.20    1.10
   9  16  -1    6.40    0.90
   8 -16  -1    0.10    0.70
   8  16  -1    0.10    0.60
  -7 -16   1    0.00    0.50
   7 -16  -1    0.30    0.70
   7  16  -1    0.50    0.50
   6 -16  -1    1.10    0.70
  -6 -16   1    2.40    0.70
   6  16  -1    1.00    0.50
  -5 -16   1    0.40    0.60
   5 -16  -1   -0.50    0.60
   5  16  -1    0.10    0.50
  -4 -16   1    1.50    0.70
   4 -16  -1    1.10    0.70
   4  16  -1    1.00    0.50
   3 -16  -1    0.80    0.60
  -3 -16   1    0.20    0.60
   3  16  -1   -0.50    0.40
  -2 -16   1    0.70    0.60
   2 -16  -1    2.00    0.80
   2  16  -1    1.20    0.50
  -1 -16   1    3.20    0.80
   1 -16  -1    4.20    0.90
   1  16  -1    4.70    0.70
  -1  16   1    2.20    0.60
   0 -16  -1    5.40    1.00
   0 -16   1    6.10    1.10
   0  16  -1    7.20    0.90
   0  16   1    5.60    0.80
  -1 -16  -1    0.80    0.60
   1 -16   1    1.60    0.70
   1  16   1    1.00    0.50
  -2 -16  -1    0.20    0.60
   2 -16   1    0.30    0.70
   2  16   1    1.40    0.50
   3 -16   1    1.00    0.70
  -3 -16  -1    0.80    0.60
   3  16   1    1.00    0.50
  -4 -16  -1    0.10    0.50
   4 -16   1    0.40    0.70
   4  16   1   -0.30    0.50
   5 -16   1    0.80    0.70
  -5 -16  -1    0.60    0.50
   5  16   1   -0.30    0.40
   6 -16   1    0.80    0.70
   6  16   1    0.70    0.60
   7 -16   1    1.50    0.80
   7  16   1    0.40    0.50
   8 -16   1    3.20    0.90
   8  16   1    2.50    0.70
   9 -16   1    0.50    0.70
   9  16   1    0.90    0.60
  10 -16   1    0.20    0.80
  10  16   1    0.40    0.60
  10 -17  -1    1.10    0.80
  10  17  -1    1.70    0.70
   9 -17  -1   -0.50    0.70
   9  17  -1   -0.10    0.50
   8 -17  -1    0.00    0.70
   8  17  -1    1.40    0.60
   7 -17  -1   -0.30    0.70
  -7 -17   1   -0.40    0.60
   7  17  -1    0.20    0.60
  -6 -17   1    0.70    0.60
   6 -17  -1    0.40    0.70
   6  17  -1   -0.10    0.50
  -5 -17   1   -0.40    0.50
   5 -17  -1   -0.30    0.70
   5  17  -1   -0.60    0.40
  -4 -17   1    0.80    0.60
   4 -17  -1    0.80    0.70
   4  17  -1    0.30    0.50
  -3 -17   1    2.10    0.80
   3 -17  -1    3.10    0.80
   3  17  -1    1.60    0.50
   2 -17  -1   -0.40    0.60
  -2 -17   1    1.00    0.60
   2  17  -1    1.00    0.50
   1 -17  -1   -1.10    0.60
  -1 -17   1    0.60    0.60
   1  17  -1    0.50    0.50
  -1  17   1   -0.30    0.40
   0 -17  -1    1.00    0.70
   0 -17   1    1.30    0.70
   0  17  -1    1.60    0.60
   0  17   1    1.00    0.50
  -1 -17  -1    0.10    0.60
   1 -17   1    0.30    0.70
   1  17   1    0.60    0.50
   2 -17   1    0.70    0.70
  -2 -17  -1    0.20    0.70
   2  17   1    0.40    0.50
  -3 -17  -1    1.00    0.60
   3 -17   1    1.10    0.70
   3  17   1    0.90    0.50
   4 -17   1    0.40    0.70
  -4 -17  -1    0.50    0.60
   4  17   1    0.10    0.50
  -5 -17  -1    0.50    0.50
   5 -17   1    0.70    0.70
   5  17   1   -0.30    0.50
   6 -17   1    0.30    0.70
   6  17   1    0.40    0.60
   7 -17   1    0.00    0.60
   7  17   1    0.00    0.60
   8 -17   1    0.40    0.80
   8  17   1    0.00    0.50
   9 -17   1    1.70    0.80
   9  17   1    1.80    0.70
   9 -18  -1    1.50    0.90
   8 -18  -1   -0.70    0.70
   8  18  -1    0.30    0.60
   7 -18  -1   -0.50    0.70
   7  18  -1   -0.40    0.50
   6 -18  -1    0.70    0.80
  -6 -18   1    0.80    0.70
   6  18  -1   -0.50    0.50
  -5 -18   1    0.70    0.60
   5 -18  -1    0.40    0.60
   5  18  -1   -0.10    0.50
   4 -18  -1    0.70    0.70
  -4 -18   1    0.60    0.60
   4  18  -1   -0.60    0.40
  -3 -18   1    0.90    0.70
   3 -18  -1    0.30    0.70
   3  18  -1   -0.70    0.40
   2 -18  -1    0.50    0.80
  -2 -18   1   -0.90    0.60
   2  18  -1   -0.20    0.50
  -1 -18   1    0.20    0.70
   1 -18  -1    1.20    0.80
   1  18  -1    0.10    0.50
   0 -18   1    1.20    0.70
   0 -18  -1    0.10    0.70
   0  18   1    0.10    0.50
  -1 -18  -1    3.50    0.90
   1 -18   1    4.40    1.00
   1  18   1    3.70    0.80
  -2 -18  -1    1.80    0.80
   2 -18   1    1.40    0.80
   2  18   1    0.70    0.50
   3 -18   1   -0.10    0.60
  -3 -18  -1    0.60    0.70
   3  18   1    0.60    0.50
  -4 -18  -1    0.60    0.60
   4 -18   1    0.70    0.70
   4  18   1   -0.30    0.50
   5 -18   1   -0.30    0.70
  -5 -18  -1    1.00    0.70
   5  18   1   -0.20    0.50
   6 -18   1   -1.00    0.60
   6  18   1   -0.10    0.50
   7 -18   1   -1.50    0.60
   7  18   1    0.20    0.60
   8 -18   1    0.90    0.90
   8  18   1   -0.30    0.60
   7 -19  -1    0.20    0.80
   7  19  -1   -0.20    0.50
   6 -19  -1    0.00    0.80
  -6 -19   1    0.20    0.60
   6  19  -1    0.10    0.50
   5 -19  -1   -0.10    0.70
  -5 -19   1   -0.20    0.70
   5  19  -1   -0.90    0.50
  -4 -19   1    0.00    0.60
   4 -19  -1    0.20    0.80
   4  19  -1    0.40    0.50
  -3 -19   1    0.20    0.70
   3 -19  -1    1.30    0.80
   3  19  -1    0.50    0.50
   2 -19  -1    1.90    0.90
  -2 -19   1   -0.20    0.60
   2  19  -1    0.00    0.40
   1 -19  -1    0.60    0.70
  -1 -19   1    0.40    0.60
   1  19  -1   -0.40    0.40
   0 -19   1    0.60    0.80
   0 -19  -1   -0.60    0.70
   0  19   1    0.70    0.60
  -1 -19  -1   -0.60    0.70
   1 -19   1    1.20    0.80
   1  19   1    0.60    0.50
   2 -19   1   -0.10    0.70
  -2 -19  -1    0.70    0.60
   2  19   1    0.60    0.50
  -3 -19  -1   -0.50    0.60
   3 -19   1    0.70    0.70
   3  19   1    0.40    0.50
   4 -19   1    0.40    0.70
  -4 -19  -1    0.00    0.60
   4  19   1   -0.40    0.60
  -5 -19  -1    0.30    0.90
   5 -19   1    0.00    0.80
   5  19   1   -0.50    0.50
   6 -19   1    1.80    0.90
   6  19   1    0.30    0.60
  -4 -20   1    1.20    0.80
   4 -20  -1    0.30    0.80
   4  20  -1    0.30    0.50
   3 -20  -1    1.10    0.90
  -3 -20   1    0.20    0.60
   3  20  -1   -0.10    0.50
  -2 -20   1    0.70    0.80
   2 -20  -1   -0.80    0.50
   2  20  -1    0.20    0.60
  -1 -20   1    0.70    0.80
   1 -20  -1    1.30    0.80
   1  20  -1    0.90    0.60
   0 -20  -1    0.50    0.80
   0 -20   1   -0.20    0.70
  -1 -20  -1    0.10    0.70
   1 -20   1    0.30    0.70
   1  20   1    0.10    0.50
  -2 -20  -1   -0.80    0.60
   2 -20   1    0.50    0.70
   2  20   1    0.70    0.60
   3 -20   1    0.40    0.70
  -3 -20  -1    0.30    0.70
   3  20   1    0.40    0.60
  18   0  -2    3.60    1.00
  17   0  -2   -0.50    0.70
  16   0  -2   -0.10    0.60
  15   0  -2   -0.70    0.50
  14   0  -2    0.70    0.50
  13   0  -2    0.40    0.40
  12   0  -2    0.60    0.60
  11   0  -2    0.80    0.50
  11   0  -2   -0.30    0.30
  10   0  -2   37.40    1.40
  10   0  -2   38.00    1.70
   9   0  -2    0.00    0.20
   9   0  -2    0.30    0.40
   8   0  -2    7.90    0.80
   8   0  -2    7.80    0.50
   7   0  -2    0.10    0.10
   6   0  -2   14.40    0.70
   5   0  -2   -0.10    0.10
   4   0  -2   47.70    1.50
   3   0  -2    0.20    0.10
  -2   0   2 2214.88   58.69
  -1   0   2   -1.90    0.20
  -1   0   2   -2.20    0.20
   0   0   2 1229.28   31.90
   0   0   2 1180.78   32.00
   1   0   2    0.00    0.10
   1   0   2    0.10    0.10
   2   0   2    7.30    0.20
   2   0   2    7.20    0.40
   3   0   2   -0.20    0.10
   3   0   2    0.00    0.20
   4   0   2   31.30    1.20
   4   0   2   31.40    0.90
   5   0   2    0.60    0.20
   6   0   2  773.32   20.30
   6   0   2  772.22   20.80
   7   0   2    0.60    0.30
   8   0   2  102.89    3.40
   9   0   2   -0.10    0.40
  10   0   2    0.10    0.40
  11   0   2    0.20    0.50
  12   0   2   -0.50    0.40
  13   0   2   -0.20    0.50
  14   0   2    2.30    0.80
  15   0   2   -0.10    0.60
  16   0   2    6.60    1.10
  17   0   2   -0.80    0.70
  18  -1  -2    0.70    0.80
  18   1  -2   -0.50    0.70
  17  -1  -2    0.30    0.70
  17   1  -2   -0.40    0.60
  16  -1  -2   -0.70    0.60
  16   1  -2    0.90    0.70
  15  -1  -2    1.50    0.70
  15   1  -2    1.40    0.70
  14  -1  -2    0.40    0.60
  14   1  -2    0.20    0.50
  13  -1  -2   20.90    1.40
  13   1  -2   19.10    1.30
  12  -1  -2   -0.40    0.50
  12   1  -2    1.60    0.60
  11  -1  -2   55.59    1.90
  11  -1  -2   49.80    2.30
  11   1  -2   56.89    1.90
  11   1  -2   51.69    2.20
  10  -1  -2    3.10    0.60
  10  -1  -2    3.30    0.40
  10   1  -2    3.70    0.60
  10   1  -2    4.00    0.40
   9  -1  -2   12.00    0.70
   9  -1  -2   12.90    0.90
   9   1  -2   12.40    0.70
   9   1  -2   13.60    1.00
   8  -1  -2   30.50    1.20
   8  -1  -2   31.30    1.40
   8   1  -2   30.20    1.10
   8   1  -2   29.70    1.40
   7  -1  -2    5.50    0.40
   7   1  -2    4.70    0.40
   6  -1  -2  233.78    6.40
   6   1  -2  228.48    6.30
   5  -1  -2   39.40    1.30
  -4  -1   2   44.30    1.40
   4  -1  -2   49.10    1.50
  -3  -1   2  345.97    9.30
   3  -1  -2  345.77    9.30
   2  -1  -2   12.40    0.50
  -2  -1   2   12.30    0.50
  -1  -1   2   28.30    0.80
   1  -1  -2   28.40    0.90
  -1  -1   2   27.30    0.90
  -1   1   2   27.50    0.80
   0  -1   2  284.67    7.40
   0  -1   2  274.37    7.40
   0   1   2  273.37    7.40
   1  -1   2  196.48    5.50
  -1  -1  -2  211.08    5.40
   1   1   2  207.48    5.50
   2  -1   2   53.39    1.60
   2  -1   2   55.49    1.70
   2   1   2   55.29    1.60
   3  -1   2   11.40    0.40
   3  -1   2   11.60    0.60
   3   1   2   10.90    0.50
   4  -1   2   48.70    1.40
   4  -1   2   48.60    1.70
   4   1   2   49.99    1.60
   5  -1   2  108.99    3.00
   5  -1   2  108.89    3.30
   5   1   2  108.29    3.30
   6  -1   2  138.69    3.80
   6  -1   2  136.39    4.20
   6   1   2  137.29    4.10
   7  -1   2   66.69    1.90
   7  -1   2   64.59    2.30
   7   1   2   62.19    1.80
   7   1   2   64.69    2.30
   8  -1   2    0.40    0.20
   8  -1   2    0.70    0.40
   8   1   2    1.20    0.40
   9  -1   2    1.00    0.40
   9   1   2    0.60    0.40
  10  -1   2   -0.20    0.40
  10   1   2    0.40    0.40
  11  -1   2    1.40    0.60
  11   1   2    1.10    0.50
  12  -1   2    7.20    0.90
  12   1   2    6.80    0.90
  13  -1   2    0.50    0.60
  13   1   2    1.30    0.60
  14  -1   2    0.90    0.60
  14   1   2    1.00    0.60
  15  -1   2    2.00    0.80
  15   1   2    1.50    0.80
  16  -1   2   -0.60    0.60
  16   1   2   -0.50    0.60
  17  -1   2   -0.30    0.70
  17   1   2    1.00    0.80
  18  -2  -2    0.20    0.70
  18   2  -2   -0.20    0.70
  17  -2  -2    0.50    0.70
  17   2  -2    0.20    0.70
  16  -2  -2    5.70    1.00
  16   2  -2    4.60    1.00
  15  -2  -2    4.10    0.80
  15   2  -2    2.40    0.70
  14  -2  -2    1.00    0.60
  14   2  -2    1.10    0.60
  13  -2  -2   26.30    1.60
  13   2  -2   28.00    1.60
  12  -2  -2    0.30    0.50
  12   2  -2   -0.50    0.40
  11  -2  -2    2.50    0.60
  11  -2  -2    2.40    0.50
  11   2  -2    2.00    0.60
  10  -2  -2    0.10    0.40
  10  -2  -2    0.10    0.20
  10   2  -2   -0.10    0.40
  10   2  -2    0.20    0.20
   9  -2  -2   14.80    1.00
   9  -2  -2   15.10    0.80
   9   2  -2   15.90    1.00
   9   2  -2   14.20    0.70
   8  -2  -2    2.00    0.30
   8  -2  -2    0.50    0.40
   8   2  -2    1.50    0.40
   8   2  -2    1.90    0.30
   7  -2  -2  308.27    8.40
  -7  -2   2  311.57    8.40
   7   2  -2  303.17    8.60
  -6  -2   2   49.80    1.60
   6  -2  -2   51.29    1.70
  -4  -2   2  224.18    6.10
   4  -2  -2  219.58    6.10
  -3  -2   2  216.98    5.80
   3  -2  -2  209.38    5.80
  -2  -2   2   41.00    1.30
   2  -2  -2   41.10    1.30
   2   2  -2   40.90    1.20
   1  -2  -2    8.00    0.40
  -1  -2   2    7.40    0.40
  -1   2   2    7.30    0.30
   1   2  -2    7.60    0.30
  -1   2   2    7.70    0.30
   0  -2   2   97.69    2.70
   0   2   2   98.49    2.70
   0   2   2   97.69    2.70
   1  -2   2  291.17    7.90
  -1  -2  -2  309.57    7.90
   1  -2   2  296.27    7.90
   1   2   2  290.07    7.90
   1   2   2  294.07    7.90
   2  -2   2   25.20    0.90
  -2  -2  -2   25.40    0.80
   2  -2   2   25.40    0.90
   2   2   2   26.80    0.90
   3  -2   2   51.49    1.60
   3  -2   2   49.80    1.70
  -3  -2  -2   52.09    1.40
   3   2   2   51.09    1.60
   4  -2   2   62.79    2.10
   4  -2   2   64.09    1.90
   4   2   2   66.69    2.00
   5  -2   2  270.47    7.30
   5  -2   2  264.57    7.50
   5   2   2  268.77    7.40
   6  -2   2    1.60    0.30
   6  -2   2    2.00    0.40
   6   2   2    1.80    0.30
   7  -2   2   19.30    0.80
   7  -2   2   18.70    1.10
   7   2   2   19.40    1.00
   8  -2   2    0.50    0.40
   8  -2   2    0.60    0.20
   8   2   2    0.20    0.30
   9  -2   2    0.50    0.40
   9   2   2    0.90    0.40
  10  -2   2    8.00    0.90
  10   2   2    9.20    0.90
  11  -2   2   57.59    2.40
  11   2   2   49.90    2.20
  12  -2   2    7.60    1.00
  12   2   2    7.20    0.90
  13  -2   2   14.30    1.40
  13   2   2   13.00    1.30
  14  -2   2    2.20    0.70
  14   2   2    3.30    0.80
  15  -2   2    3.70    1.00
  15   2   2    5.00    0.90
  16  -2   2   -0.60    0.60
  16   2   2    0.00    0.70
  17  -2   2    1.10    0.80
  17   2   2   -1.10    0.60
  18  -3  -2    3.00    0.90
  18   3  -2    1.70    0.80
  17  -3  -2    0.60    0.70
  17   3  -2   -1.40    0.50
  16  -3  -2    1.80    0.80
  16   3  -2    2.10    0.80
  15  -3  -2   -0.10    0.50
  15   3  -2    0.30    0.60
  14  -3  -2    0.60    0.60
  14   3  -2    0.10    0.50
  13  -3  -2   22.90    1.50
  13   3  -2   22.50    1.50
  12  -3  -2    1.50    0.60
  12   3  -2    0.60    0.50
  11  -3  -2    4.20    0.70
  11   3  -2    3.60    0.60
  10  -3  -2    3.80    0.70
  10  -3  -2    5.80    0.60
  10   3  -2    3.80    0.60
  10   3  -2    4.70    0.50
   9  -3  -2    0.50    0.30
   9  -3  -2    0.30    0.40
   9   3  -2   -0.40    0.30
   8  -3  -2    7.20    0.60
   8  -3  -2    8.20    0.90
  -8  -3   2    7.80    0.50
   8   3  -2    7.00    0.70
   7  -3  -2   29.70    1.20
  -7  -3   2   30.10    1.10
   7   3  -2   29.70    1.30
  -6  -3   2   71.19    2.20
   6  -3  -2   72.39    2.30
   5  -3  -2   67.19    2.10
  -4  -3   2  237.58    6.40
   4  -3  -2  227.58    6.40
  -3  -3   2  521.85   13.70
   3  -3  -2  513.45   13.80
   3   3  -2  510.45   13.70
  -2  -3   2  706.23   18.70
   2  -3  -2  713.43   18.70
   2   3  -2  694.63   18.60
   1  -3  -2  380.66    9.90
  -1  -3   2  357.06    9.90
  -1  -3   2  367.06    9.70
  -1   3   2  372.16    9.80
  -1   3   2  358.86    9.80
   1   3  -2  370.46    9.70
   0  -3   2    5.70    0.40
   0  -3  -2    6.50    0.40
   0  -3   2    5.80    0.30
   0   3   2    6.80    0.30
   0   3   2    6.10    0.30
   1  -3   2    2.70    0.30
   1  -3   2    1.70    0.20
  -1  -3  -2    2.70    0.20
   1   3   2    2.80    0.20
   1   3   2    3.00    0.20
   2  -3   2   78.49    2.30
   2  -3   2   79.19    2.30
  -2  -3  -2   80.79    2.20
   2   3   2   78.89    2.30
   2   3   2   78.49    2.20
  -3  -3  -2    1.80    0.20
   3  -3   2    2.10    0.30
   3  -3   2    2.10    0.30
   3   3   2    1.90    0.20
   4  -3   2   16.00    0.80
  -4  -3  -2   16.10    0.50
   4  -3   2   16.30    0.70
   4   3   2   15.80    0.70
   5  -3   2  138.79    4.10
  -5  -3  -2  132.89    3.70
   5  -3   2  134.49    3.90
   5   3   2  135.09    3.90
   6  -3   2   29.50    1.30
   6  -3   2   29.10    1.10
   6   3   2   32.60    1.30
   7  -3   2    5.40    0.70
   7  -3   2    6.10    0.50
   7   3   2    6.40    0.60
   7   3   2    5.50    0.30
   8  -3   2    5.70    0.50
   8  -3   2    4.90    0.70
   8   3   2    6.10    0.60
   9  -3   2    3.10    0.60
   9   3   2    3.10    0.60
  10  -3   2    0.60    0.50
  10   3   2    0.90    0.40
  11  -3   2   22.80    1.50
  11   3   2   21.50    1.30
  12  -3   2   10.90    1.20
  12   3   2   12.50    1.00
  13  -3   2    2.20    0.70
  13   3   2    2.00    0.70
  14  -3   2    1.20    0.70
  14   3   2    2.20    0.70
  15  -3   2    1.70    0.80
  15   3   2    0.00    0.60
  16  -3   2   -0.50    0.60
  16   3   2    1.30    0.80
  18  -4  -2    0.70    0.80
  18   4  -2   -0.20    0.70
  17  -4  -2    0.40    0.70
  17   4  -2   -0.40    0.60
  16  -4  -2   -0.80    0.70
  16   4  -2    0.10    0.60
  15  -4  -2    0.20    0.60
  15   4  -2   -0.50    0.40
  14  -4  -2   -0.10    0.60
  14   4  -2    0.10    0.40
  13  -4  -2   10.00    1.20
  13   4  -2    9.60    1.00
  12  -4  -2   -0.10    0.40
  12  -4  -2    0.20    0.50
  12   4  -2   -0.70    0.30
  11  -4  -2  128.19    4.60
  11  -4  -2  139.59    4.30
  11   4  -2  140.89    4.50
  10  -4  -2   46.80    1.80
  10  -4  -2   48.10    2.10
  10   4  -2   46.90    2.00
   9  -4  -2    6.10    0.60
   9  -4  -2    7.40    0.80
  -9  -4   2    6.60    0.50
   9   4  -2    7.40    0.80
  -8  -4   2   10.00    0.60
   8  -4  -2    9.20    0.80
   8  -4  -2    9.80    0.70
   8   4  -2   10.60    0.80
   7  -4  -2   20.30    1.10
  -7  -4   2   22.50    0.90
   7  -4  -2   22.80    1.00
   7   4  -2   23.30    1.10
   6  -4  -2   12.00    0.70
  -6  -4   2    9.30    0.60
   6   4  -2   12.00    0.70
  -5  -4   2    0.30    0.20
   5  -4  -2    0.30    0.20
  -4  -4   2    4.20    0.40
   4  -4  -2    3.70    0.40
   4   4  -2    3.00    0.30
  -3  -4   2   68.99    2.10
   3  -4  -2   66.29    2.10
   3   4  -2   69.09    2.00
   2  -4  -2 2482.65   68.29
  -2  -4   2 2633.04   67.79
  -2   4   2 2600.04   68.29
   2   4  -2 2526.35   67.79
   1  -4  -2 9999.00  235.48
  -1  -4   2 8249.07  239.38
  -1  -4   2 9598.74  235.38
  -1   4   2 8449.85  250.37
   1   4  -2 8170.18  245.68
   0  -4  -2  955.00   25.90
   0  -4   2 1006.60   25.90
   0  -4   2  993.60   25.80
   0   4  -2  989.50   25.80
   0   4   2  975.60   25.80
   0   4   2  956.70   25.80
   1  -4   2   42.00    1.40
   1  -4   2   52.59    1.60
   1   4   2   50.59    1.40
   1   4   2   50.19    1.50
   2  -4   2  103.79    3.00
  -2  -4  -2  104.79    2.90
   2  -4   2  101.89    3.00
   2   4   2  101.59    3.00
   2   4   2  104.99    2.90
   3  -4   2    1.20    0.20
   3  -4   2    0.70    0.20
   3   4   2    0.90    0.20
   3   4   2    1.00    0.20
  -4  -4  -2   18.50    0.70
   4  -4   2   17.30    0.80
   4  -4   2   16.40    0.80
   4   4   2   18.80    0.80
   4   4   2   19.60    0.80
   5  -4   2   40.40    1.60
   5  -4   2   39.00    1.40
  -5  -4  -2   41.50    1.30
   5   4   2   42.30    1.40
   6  -4   2   88.59    2.70
   6  -4   2   88.49    2.90
  -6  -4  -2   83.19    2.40
   6   4   2   86.39    2.70
  -7  -4  -2   42.10    1.30
   7  -4   2   42.30    1.50
   7  -4   2   41.40    1.70
   7   4   2   39.30    1.60
   8  -4   2   28.50    1.20
   8  -4   2   27.90    1.40
   8   4   2   28.00    1.30
   9  -4   2   37.20    1.80
   9  -4   2   37.60    1.50
   9   4   2   35.30    1.60
  10  -4   2    1.40    0.50
  10   4   2    1.80    0.50
  11  -4   2    4.90    0.90
  11   4   2    7.10    0.80
  12  -4   2   -0.50    0.50
  12   4   2    0.30    0.50
  13  -4   2    2.00    0.80
  13   4   2    0.90    0.60
  14  -4   2   -0.10    0.60
  14   4   2    0.60    0.60
  15  -4   2    0.90    0.80
  15   4   2   -0.50    0.60
  16  -4   2    0.60    0.70
  16   4   2    1.00    0.80
  18  -5  -2    2.20    1.00
  18   5  -2   -0.10    0.70
  17  -5  -2    1.00    0.80
  17   5  -2    1.80    0.70
  16  -5  -2    0.20    0.60
  16   5  -2    1.00    0.60
  15  -5  -2    0.80    0.70
  15   5  -2    3.10    0.80
  14  -5  -2   -0.30    0.50
  14   5  -2   -0.40    0.40
  13  -5  -2    2.10    0.70
  13   5  -2    2.20    0.60
  12  -5  -2    0.00    0.40
  12  -5  -2    0.30    0.40
  12   5  -2    0.60    0.40
  11  -5  -2   -0.30    0.40
  11  -5  -2    0.50    0.50
  11   5  -2    0.50    0.40
 -10  -5   2    0.20    0.20
  10  -5  -2   -0.20    0.50
  10  -5  -2    0.20    0.40
  10   5  -2    0.30    0.30
   9  -5  -2    1.10    0.40
   9  -5  -2    0.60    0.50
  -9  -5   2    1.00    0.30
   9   5  -2    1.80    0.40
   8  -5  -2    0.10    0.40
  -8  -5   2    0.20    0.20
   8  -5  -2    0.70    0.30
   8   5  -2    0.10    0.30
  -7  -5   2    7.40    0.50
   7  -5  -2    5.80    0.70
   7  -5  -2    8.00    0.70
   7   5  -2    7.30    0.60
   6  -5  -2   89.19    2.80
   6   5  -2   85.79    2.70
   5  -5  -2    1.50    0.40
  -5  -5   2    1.50    0.30
   5   5  -2    1.40    0.30
  -4  -5   2    1.50    0.30
   4  -5  -2    1.40    0.30
   4   5  -2    1.40    0.20
  -3  -5   2    5.10    0.40
   3  -5  -2    6.60    0.50
   3   5  -2    5.70    0.40
   2  -5  -2  129.89    3.90
  -2  -5   2  133.59    3.80
   2   5  -2  135.29    3.70
  -2   5   2  130.19    3.80
  -1  -5   2    0.90    0.30
  -1  -5   2    1.70    0.10
   1  -5  -2    1.20    0.30
  -1   5   2    1.40    0.20
   1   5  -2    1.30    0.20
   0  -5  -2    1.10    0.30
   0  -5   2    0.60    0.10
   0  -5   2    0.30    0.20
   0   5  -2    0.60    0.20
   0   5   2    0.40    0.10
   0   5   2    0.50    0.20
   1  -5   2    0.60    0.20
  -1  -5  -2    0.10    0.20
   1  -5   2    0.40    0.10
   1   5   2    0.30    0.20
   1   5   2    0.20    0.10
   2  -5   2    6.90    0.50
  -2  -5  -2    5.90    0.40
   2   5   2    7.80    0.40
   2   5   2    7.90    0.30
   3  -5   2    2.40    0.40
   3  -5   2    2.30    0.30
  -3  -5  -2    2.00    0.30
   3   5   2    2.10    0.30
   3   5   2    3.40    0.30
   4  -5   2   95.49    3.00
  -4  -5  -2   95.59    2.80
   4  -5   2  100.49    3.00
   4   5   2   99.49    2.80
   4   5   2   95.69    3.00
   5  -5   2   13.10    0.80
   5  -5   2   11.80    0.70
  -5  -5  -2   12.40    0.60
   5   5   2   12.50    0.70
   5   5   2   11.50    0.60
   6  -5   2   55.29    1.90
  -6  -5  -2   55.19    1.70
   6  -5   2   55.09    2.00
   6   5   2   54.69    1.90
   7  -5   2   30.90    1.40
  -7  -5  -2   28.40    1.30
   7  -5   2   30.20    1.30
   7   5   2   30.00    1.30
   8  -5   2    2.50    0.50
   8  -5   2    3.40    0.50
   8   5   2    2.30    0.40
   9  -5   2    3.90    0.50
   9  -5   2    2.70    0.60
   9   5   2    3.10    0.50
  10  -5   2    4.90    0.80
  10   5   2    7.80    0.80
  11  -5   2   10.80    1.10
  11   5   2   14.20    1.00
  12  -5   2    3.80    0.80
  12   5   2    3.50    0.70
  13  -5   2    1.30    0.70
  13   5   2    2.90    0.70
  14  -5   2   -0.60    0.60
  14   5   2    0.20    0.50
  15  -5   2    0.40    0.70
  15   5   2    0.40    0.60
  16  -5   2    2.30    0.90
  16   5   2    2.80    0.90
  17  -6  -2    2.80    1.00
  17   6  -2    0.70    0.80
  16  -6  -2   13.10    1.50
  16   6  -2   12.30    1.30
  15  -6  -2    2.70    0.90
  15   6  -2    2.70    0.70
  14  -6  -2    0.00    0.60
  14   6  -2    1.00    0.50
  13  -6  -2    0.60    0.60
  13   6  -2    0.80    0.50
  12  -6  -2   -0.40    0.50
  12  -6  -2    0.30    0.50
  12   6  -2    0.20    0.40
  11  -6  -2    0.40    0.60
  11  -6  -2   -0.40    0.40
  11   6  -2   -0.10    0.40
  10  -6  -2   22.10    1.30
 -10  -6   2   23.10    1.10
  10  -6  -2   21.00    1.40
  10   6  -2   22.60    1.20
   9  -6  -2    3.40    0.70
  -9  -6   2    5.70    0.60
   9  -6  -2    3.70    0.60
   9   6  -2    5.10    0.60
   8  -6  -2    4.50    0.60
   8  -6  -2    4.40    0.60
  -8  -6   2    6.20    0.60
   8   6  -2    4.10    0.50
  -7  -6   2   15.50    0.80
   7  -6  -2   16.60    1.00
   7  -6  -2   16.70    1.00
   7   6  -2   15.70    0.80
   7   6  -2   18.00    0.90
  -6  -6   2   70.09    2.50
   6  -6  -2   83.99    2.70
   6   6  -2   87.69    2.60
   6   6  -2   81.29    2.50
  -5  -6   2  142.59    4.20
   5  -6  -2  143.79    4.30
   5   6  -2  141.39    4.10
   5   6  -2  145.99    4.20
  -4  -6   2   59.09    2.00
   4  -6  -2   60.59    2.10
   4   6  -2   58.69    1.90
  -3  -6   2    5.80    0.50
   3  -6  -2    5.10    0.50
   3   6  -2    5.20    0.40
   2  -6  -2   20.10    1.00
  -2  -6   2   23.00    1.00
   2   6  -2   22.70    0.80
  -2   6   2   21.90    0.90
  -1  -6   2  143.89    3.80
  -1  -6   2  139.29    4.10
   1  -6  -2  145.89    4.20
  -1   6   2  138.69    4.00
   1   6  -2  138.49    4.00
   0  -6   2    0.50    0.10
   0  -6   2    0.20    0.20
   0  -6  -2    0.60    0.20
   0   6   2    0.50    0.10
   0   6   2    0.70    0.20
   0   6  -2    0.40    0.20
   1  -6   2   59.79    2.00
  -1  -6  -2   60.39    1.90
   1  -6   2   57.49    1.70
   1   6   2   56.29    1.80
   1   6   2   55.79    1.60
   2  -6   2   37.70    1.50
   2  -6   2   39.20    1.30
   2   6   2   37.80    1.10
   2   6   2   37.20    1.30
   3  -6   2   17.80    0.90
  -3  -6  -2   17.20    0.80
   3   6   2   17.50    0.80
   3   6   2   17.90    0.70
   4  -6   2   24.40    1.10
   4  -6   2   25.00    1.10
  -4  -6  -2   26.10    1.00
   4   6   2   26.30    1.10
   4   6   2   25.60    0.90
  -5  -6  -2    3.20    0.30
   5  -6   2    3.10    0.50
   5  -6   2    2.70    0.50
   5   6   2    3.50    0.40
   5   6   2    2.90    0.40
  -6  -6  -2    4.20    0.40
   6  -6   2    3.40    0.50
   6  -6   2    2.90    0.50
   6   6   2    3.50    0.40
   6   6   2    3.10    0.50
   7  -6   2   19.00    1.10
   7  -6   2   20.20    1.10
   7   6   2   20.50    1.00
   7   6   2   19.30    1.00
   8  -6   2    1.60    0.50
   8  -6   2    2.90    0.50
   8   6   2    3.00    0.50
   8   6   2    2.30    0.40
   9  -6   2    0.30    0.40
   9  -6   2    0.30    0.40
   9   6   2   -0.40    0.30
  10  -6   2   23.70    1.50
  10   6   2   22.20    1.20
  11  -6   2    8.00    1.00
  11   6   2    6.80    0.80
  12  -6   2    0.80    0.60
  12   6   2    1.50    0.50
  13  -6   2   -0.10    0.60
  13   6   2    0.30    0.50
  14  -6   2    8.60    1.20
  14   6   2    8.90    1.10
  15  -6   2    2.60    0.90
  15   6   2   -0.10    0.60
  16  -6   2   -0.50    0.70
  16   6   2   -0.50    0.70
  17  -7  -2    1.00    0.90
  16  -7  -2    1.30    0.80
  15  -7  -2    2.40    0.90
  14  -7  -2    1.30    0.70
  14   7  -2    0.80    0.50
  13  -7  -2    0.00    0.50
  13   7  -2    1.70    0.60
  12  -7  -2    0.90    0.60
  12  -7  -2    1.30    0.60
  12   7  -2    0.90    0.50
  11  -7  -2    4.00    0.80
  11  -7  -2    5.90    0.80
  11   7  -2    5.10    0.70
  10  -7  -2    0.80    0.50
  10  -7  -2    1.00    0.50
 -10  -7   2    1.60    0.60
  10   7  -2    0.80    0.40
  10   7  -2    0.00    0.40
  -9  -7   2   41.50    1.60
   9  -7  -2   45.30    1.90
   9  -7  -2   39.40    1.90
   9   7  -2   42.60    1.70
   9   7  -2   41.70    1.70
   8  -7  -2   60.49    2.30
  -8  -7   2   55.59    2.00
   8  -7  -2   57.99    2.20
   8   7  -2   54.69    2.00
   8   7  -2   58.29    2.10
   7  -7  -2    2.50    0.50
   7  -7  -2    1.70    0.50
   7   7  -2    2.30    0.40
   7   7  -2    1.20    0.30
  -6  -7   2    1.20    0.30
   6  -7  -2    0.30    0.40
   6  -7  -2    0.60    0.40
   6   7  -2    0.40    0.20
   6   7  -2    0.70    0.30
  -5  -7   2  190.98    5.40
   5  -7  -2  186.48    5.60
   5   7  -2  186.78    5.30
   5   7  -2  184.48    5.20
  -4  -7   2   64.69    2.20
   4  -7  -2   66.19    2.30
   4   7  -2   65.99    1.90
   4   7  -2   64.19    2.10
   3  -7  -2   36.10    1.50
  -3  -7   2   34.10    1.40
   3   7  -2   34.90    1.00
   3   7  -2   34.10    1.20
  -2  -7   2    0.90    0.30
   2  -7  -2    0.60    0.30
   2   7  -2    0.70    0.20
  -2   7   2    0.50    0.20
  -1  -7   2   59.19    2.10
   1  -7  -2   58.19    2.10
  -1  -7   2   60.49    1.60
   1   7  -2   58.39    1.90
  -1   7   2   59.49    1.90
   0  -7   2   45.60    1.80
   0  -7   2   47.00    1.40
   0  -7  -2   50.19    1.80
   0   7  -2   48.10    1.60
   0   7   2   48.10    1.60
  -1  -7  -2  166.08    4.80
   1  -7   2  163.08    4.90
   1  -7   2  167.18    4.50
   1   7   2  169.98    4.70
   1   7   2  164.18    4.50
  -2  -7  -2   21.00    1.00
   2  -7   2   19.80    0.80
   2  -7   2   19.60    1.00
   2   7   2   20.90    0.70
   2   7   2   19.70    0.90
   3  -7   2   57.59    2.10
   3  -7   2   56.49    1.90
   3   7   2   58.99    1.70
   3   7   2   60.99    2.00
   4  -7   2    0.50    0.30
   4  -7   2   -0.10    0.30
  -4  -7  -2    0.70    0.20
   4   7   2    0.40    0.30
   4   7   2    0.30    0.20
  -5  -7  -2    2.30    0.30
   5  -7   2    1.70    0.40
   5  -7   2    1.90    0.40
   5   7   2    0.70    0.30
   5   7   2    2.00    0.30
  -6  -7  -2    3.70    0.40
   6  -7   2    2.90    0.50
   6  -7   2    3.10    0.50
   6   7   2    3.70    0.50
   6   7   2    4.00    0.40
   7  -7   2   31.90    1.50
   7  -7   2   27.40    1.40
   7   7   2   30.20    1.20
   7   7   2   29.70    1.40
   8  -7   2   -0.10    0.40
   8  -7   2    0.10    0.40
   8   7   2   -0.70    0.30
   8   7   2    0.10    0.30
   9  -7   2    0.70    0.40
   9  -7   2    0.30    0.50
   9   7   2    0.00    0.40
   9   7   2    0.00    0.30
  10  -7   2   12.30    1.20
  10   7   2   11.00    0.90
  10   7   2    9.60    0.90
  11  -7   2    0.60    0.60
  11   7   2    1.40    0.50
  11   7   2    1.90    0.60
  12  -7   2    0.10    0.50
  12   7   2   -0.30    0.50
  12   7   2    0.80    0.50
  13  -7   2    0.90    0.60
  13   7   2   -0.30    0.50
  13   7   2    0.20    0.50
  14  -7   2    0.90    0.70
  14   7   2    1.30    0.60
  15  -7   2    0.20    0.80
  15   7   2    0.40    0.50
  16  -7   2   -1.50    0.70
  16   7   2   -0.20    0.60
  17  -8  -2   -0.70    0.70
  17   8  -2    0.80    0.60
  16  -8  -2    1.50    0.90
  16   8  -2    1.50    0.60
  15  -8  -2    0.10    0.70
  15   8  -2    0.90    0.60
  14  -8  -2    1.70    0.80
  14   8  -2    1.50    0.60
  13  -8  -2    1.70    0.70
  13   8  -2    1.00    0.50
  12  -8  -2    4.90    0.90
  12  -8  -2    4.00    0.80
  12   8  -2    5.60    0.80
  11  -8  -2    0.20    0.50
  11  -8  -2    1.60    0.70
  11   8  -2    2.30    0.50
  10  -8  -2    0.80    0.60
  10  -8  -2    1.70    0.60
  10   8  -2    0.90    0.40
  10   8  -2    1.50    0.50
   9  -8  -2   51.59    2.20
   9  -8  -2   54.09    2.20
  -9  -8   2   52.29    1.90
   9   8  -2   47.50    1.90
   9   8  -2   51.09    1.90
  -8  -8   2   -0.20    0.20
   8  -8  -2    0.50    0.40
   8  -8  -2    0.10    0.40
   8   8  -2    0.20    0.30
   8   8  -2   -0.10    0.30
   7  -8  -2    5.00    0.70
  -7  -8   2    3.60    0.50
   7  -8  -2    4.60    0.60
   7   8  -2    4.30    0.40
   7   8  -2    3.20    0.50
  -6  -8   2    0.30    0.30
   6  -8  -2    0.70    0.40
   6  -8  -2    0.50    0.30
   6   8  -2    0.10    0.20
   6   8  -2    0.30    0.20
   5  -8  -2   -0.10    0.40
   5  -8  -2    0.00    0.20
  -5  -8   2    0.20    0.30
   5   8  -2    0.00    0.20
   5   8  -2    0.00    0.10
   4  -8  -2   15.30    1.00
  -4  -8   2   17.80    0.90
   4   8  -2   15.70    0.80
   4   8  -2   16.00    0.60
  -3  -8   2   15.70    0.90
   3  -8  -2   16.00    1.00
   3   8  -2   16.10    0.80
   2  -8  -2  271.47    7.80
  -2  -8   2  266.27    7.70
   2   8  -2  270.17    7.50
  -2   8   2  277.47    7.60
  -1  -8   2  301.47    8.60
   1  -8  -2  293.17    8.60
   1   8  -2  314.37    8.40
  -1   8   2  317.67    8.50
   0  -8   2    2.40    0.50
   0  -8  -2    2.10    0.40
   0  -8   2    2.30    0.20
   0   8   2    2.40    0.30
   0   8  -2    1.20    0.30
   1  -8   2    0.20    0.20
  -1  -8  -2    0.40    0.30
   1  -8   2   -0.30    0.30
   1   8   2    0.20    0.10
   1   8   2   -0.30    0.20
  -2  -8  -2    1.90    0.40
   2  -8   2    1.90    0.50
   2  -8   2    2.10    0.30
   2   8   2    2.30    0.20
   2   8   2    1.90    0.30
   3  -8   2    2.90    0.50
  -3  -8  -2    3.30    0.50
   3  -8   2    3.10    0.40
   3   8   2    3.80    0.40
   3   8   2    3.20    0.20
   4  -8   2   28.50    1.30
  -4  -8  -2   25.10    1.10
   4   8   2   25.10    1.10
   4   8   2   26.00    0.90
   5  -8   2    5.60    0.70
  -5  -8  -2    7.70    0.60
   5  -8   2    8.70    0.70
   5   8   2    6.20    0.60
   5   8   2    7.10    0.50
  -6  -8  -2    2.10    0.40
   6  -8   2    1.70    0.50
   6  -8   2    2.00    0.50
   6   8   2    2.00    0.30
   6   8   2    1.80    0.40
   7  -8   2   12.30    0.90
   7  -8   2   10.70    0.90
   7   8   2    9.90    0.80
   7   8   2    9.80    0.70
   8  -8   2   -0.60    0.40
   8  -8   2   -0.20    0.40
   8   8   2    0.30    0.30
   8   8   2   -0.10    0.40
   9  -8   2    4.30    0.70
   9  -8   2    4.80    0.80
   9   8   2    3.10    0.60
   9   8   2    3.90    0.50
  10  -8   2    6.50    0.90
  10  -8   2    6.70    0.90
  10   8   2    7.70    0.90
  10   8   2    5.60    1.00
  11  -8   2    1.30    0.70
  11   8   2    0.60    0.50
  12  -8   2    5.00    1.00
  12   8   2    6.90    0.90
  13  -8   2   -0.10    0.70
  13   8   2    0.80    0.60
  14  -8   2   -0.50    0.70
  14   8   2    1.20    0.70
  15  -8   2    0.60    0.80
  15   8   2    1.20    0.70
  16  -9  -2   -0.30    0.70
  16   9  -2    0.60    0.60
  15  -9  -2   -0.60    0.70
  15   9  -2   -0.20    0.50
  14  -9  -2   -0.30    0.70
  14   9  -2   -0.60    0.50
  13  -9  -2    0.60    0.70
  13  -9  -2    0.00    0.70
  13   9  -2    0.20    0.40
  12  -9  -2    1.00    0.60
  12  -9  -2    0.90    0.70
  12   9  -2    1.40    0.60
  11  -9  -2    0.50    0.60
  11  -9  -2    0.20    0.50
  11   9  -2    0.40    0.40
  10  -9  -2    2.10    0.60
  10  -9  -2    2.60    0.70
  10   9  -2    3.10    0.60
  -9  -9   2    0.20    0.30
   9  -9  -2    0.50    0.50
   9  -9  -2    0.90    0.60
   9   9  -2    0.40    0.40
   8  -9  -2   13.40    1.00
   8  -9  -2   12.20    1.10
   8   9  -2   11.00    0.90
  -7  -9   2    0.60    0.30
   7  -9  -2    0.40    0.50
   7  -9  -2    0.00    0.30
   7   9  -2   -0.40    0.30
  -6  -9   2    7.50    0.70
   6  -9  -2    5.50    0.70
   6   9  -2    5.60    0.60
   5  -9  -2    1.00    0.50
  -5  -9   2    0.70    0.30
   5  -9  -2    1.00    0.30
   5   9  -2    1.10    0.30
  -4  -9   2   88.29    2.90
   4  -9  -2   88.59    2.80
   4  -9  -2   88.29    3.10
   4   9  -2   87.69    2.80
  -3  -9   2   52.89    2.00
   3  -9  -2   46.30    2.00
   3   9  -2   52.49    1.80
   2  -9  -2  144.79    4.60
  -2  -9   2  150.58    4.60
   2   9  -2  152.88    4.30
  -2   9   2  148.09    4.40
  -1  -9   2   16.60    1.00
   1  -9  -2   15.30    1.00
  -1   9   2   17.10    0.90
   1   9  -2   14.70    0.80
   0  -9  -2    0.00    0.30
   0  -9   2    0.20    0.10
   0  -9   2   -0.30    0.30
   0   9  -2   -0.40    0.20
   0   9   2    0.10    0.20
  -1  -9  -2    1.20    0.40
   1  -9   2    1.90    0.50
   1  -9   2    1.30    0.20
   1   9   2    1.10    0.30
  -2  -9  -2   28.20    1.30
   2  -9   2   28.20    1.00
   2  -9   2   29.20    1.40
   2   9   2   28.80    1.20
   2   9   2   28.00    0.90
  -3  -9  -2   70.99    2.50
   3  -9   2   72.89    2.30
   3  -9   2   79.69    2.70
   3   9   2   74.29    2.10
   3   9   2   75.29    2.50
   4  -9   2   62.49    2.40
   4  -9   2   64.99    2.20
   4   9   2   65.59    2.20
   5  -9   2    5.70    0.80
  -5  -9  -2    6.10    0.60
   5   9   2    6.10    0.70
   6  -9   2    2.50    0.60
  -6  -9  -2    3.00    0.50
   6  -9   2    2.40    0.50
   6   9   2    2.00    0.40
   7  -9   2    3.60    0.70
   7  -9   2    3.50    0.60
   7   9   2    4.60    0.70
   8  -9   2    0.80    0.50
   8  -9   2    0.90    0.50
   8   9   2    1.00    0.50
   9  -9   2    0.60    0.50
   9  -9   2    0.60    0.60
   9   9   2    1.90    0.50
  10  -9   2    2.60    0.60
  10  -9   2    1.30    0.60
  10   9   2    1.30    0.50
  11  -9   2   11.40    1.20
  11   9   2    8.90    1.00
  12  -9   2    2.80    0.80
  12   9   2    3.80    0.70
  13  -9   2    0.10    0.60
  13   9   2    0.50    0.50
  14  -9   2    0.80    0.80
  14   9   2    0.40    0.60
  15  -9   2    0.10    0.70
  15   9   2    0.30    0.60
  16 -10  -2   -0.40    0.70
  16  10  -2   -0.40    0.60
  15 -10  -2    0.50    0.80
  15  10  -2   -0.40    0.50
  14 -10  -2    1.00    0.80
  14  10  -2    1.10    0.60
  13 -10  -2    7.80    1.10
  13 -10  -2    7.60    1.10
  13  10  -2    6.60    0.90
  12 -10  -2    1.20    0.60
  12 -10  -2    1.10    0.70
  12  10  -2    1.60    0.60
  11 -10  -2    0.70    0.70
  11 -10  -2    0.60    0.60
  11  10  -2    1.10    0.50
  10 -10  -2    0.20    0.60
  10 -10  -2    0.40    0.60
  10  10  -2    1.20    0.50
   9 -10  -2    0.10    0.50
  -9 -10   2    0.90    0.40
   9 -10  -2    0.40    0.50
   9  10  -2    1.00    0.50
   8 -10  -2   11.80    1.10
   8 -10  -2   12.00    1.00
  -8 -10   2   10.20    0.80
   8  10  -2   11.20    0.90
   7 -10  -2    0.60    0.50
  -7 -10   2   -0.30    0.30
   7 -10  -2    0.30    0.30
   7  10  -2   -0.40    0.30
  -6 -10   2    1.10    0.40
   6 -10  -2    1.00    0.50
   6 -10  -2    1.30    0.40
   6  10  -2    0.50    0.30
  -5 -10   2    1.00    0.40
   5 -10  -2    0.90    0.40
   5 -10  -2    0.70    0.50
   5  10  -2    0.70    0.30
  -4 -10   2    7.50    0.80
   4 -10  -2   10.00    1.00
   4 -10  -2    8.40    0.70
   4  10  -2    8.90    0.70
   3 -10  -2    1.70    0.30
   3 -10  -2    1.30    0.50
  -3 -10   2    1.30    0.50
   3  10  -2    1.90    0.40
   2 -10  -2    6.30    0.50
  -2 -10   2    7.90    0.80
   2 -10  -2    7.00    0.80
   2  10  -2    7.20    0.60
  -2  10   2    7.70    0.60
  -1 -10   2   21.00    1.20
   1 -10  -2   23.80    1.30
   1  10  -2   21.30    1.00
  -1  10   2   21.60    1.00
   0 -10   2    9.90    0.80
   0 -10  -2   10.10    0.90
   0  10  -2    9.60    0.70
   0  10   2    9.80    0.70
   1 -10   2   16.70    1.10
  -1 -10  -2   18.90    1.10
   1 -10   2   19.20    0.80
   1  10   2   18.20    0.90
   2 -10   2   22.50    0.90
   2 -10   2   25.50    1.40
  -2 -10  -2   24.80    1.30
   2  10   2   22.30    1.10
   3 -10   2   41.60    1.90
  -3 -10  -2   40.60    1.70
   3 -10   2   42.80    1.50
   3  10   2   37.80    1.60
  -4 -10  -2    0.30    0.30
   4 -10   2    0.70    0.50
   4 -10   2    0.40    0.30
   4  10   2    0.90    0.30
   5 -10   2    5.00    0.80
  -5 -10  -2    4.20    0.50
   5 -10   2    4.40    0.60
   5  10   2    3.20    0.50
   6 -10   2    3.10    0.50
  -6 -10  -2    5.10    0.60
   6 -10   2    4.60    0.80
   6  10   2    5.50    0.60
   7 -10   2    1.80    0.50
   7 -10   2    1.30    0.60
   7  10   2    1.50    0.50
   8 -10   2   27.60    1.50
   8 -10   2   27.90    1.60
   8  10   2   25.80    1.40
   9 -10   2    6.80    0.90
   9 -10   2    5.60    0.90
   9  10   2    6.30    0.90
  10 -10   2   11.60    1.20
  10 -10   2   14.00    1.20
  10  10   2   13.80    1.10
  11 -10   2    0.00    0.60
  11  10   2    0.90    0.60
  12 -10   2    0.60    0.70
  12  10   2    0.70    0.50
  13 -10   2    1.40    0.70
  13  10   2    1.90    0.70
  14 -10   2    0.60    0.80
  14  10   2    1.50    0.70
  15 -11  -2   -1.10    0.70
  15  11  -2    1.30    0.60
  14 -11  -2    0.70    0.70
  14  11  -2   -0.30    0.40
  13 -11  -2    0.30    0.60
  13 -11  -2    0.60    0.70
  13  11  -2    0.20    0.50
  12 -11  -2    2.00    0.80
  12 -11  -2    3.00    0.80
  12  11  -2    3.50    0.70
  11 -11  -2    3.40    0.80
  11 -11  -2    5.10    0.90
  11  11  -2    3.30    0.70
  10 -11  -2   14.00    1.30
  10 -11  -2   13.50    1.40
  10  11  -2   13.20    1.10
   9 -11  -2   19.10    1.30
   9 -11  -2   15.00    1.40
   9  11  -2   18.30    1.20
  -8 -11   2    0.50    0.40
   8 -11  -2   -0.10    0.40
   8 -11  -2    0.60    0.50
   8  11  -2    0.20    0.40
   7 -11  -2    2.90    0.70
  -7 -11   2    3.80    0.60
   7 -11  -2    3.00    0.60
   7  11  -2    2.30    0.50
  -6 -11   2   -0.20    0.30
   6 -11  -2   -0.70    0.30
   6 -11  -2   -0.60    0.40
   6  11  -2    0.10    0.30
   5 -11  -2   17.30    1.20
   5 -11  -2   18.60    1.00
  -5 -11   2   17.60    1.10
   5  11  -2   17.00    0.90
  -4 -11   2    1.30    0.40
   4 -11  -2    0.80    0.50
   4  11  -2    1.60    0.40
   3 -11  -2    0.90    0.50
  -3 -11   2    2.30    0.50
   3  11  -2    1.70    0.40
   2 -11  -2    1.20    0.50
  -2 -11   2    1.50    0.50
   2  11  -2    0.80    0.30
  -2  11   2    0.40    0.30
   1 -11  -2    2.10    0.50
  -1 -11   2    2.80    0.60
   1  11  -2    2.00    0.40
  -1  11   2    2.30    0.40
   0 -11  -2    0.20    0.40
   0 -11   2    0.60    0.50
   0  11   2    0.00    0.30
   0  11  -2    0.10    0.30
  -1 -11  -2    4.30    0.60
   1 -11   2    2.50    0.60
   1  11   2    2.50    0.40
  -2 -11  -2    0.20    0.40
   2 -11   2    0.60    0.50
   2  11   2    0.50    0.30
  -3 -11  -2   20.80    1.20
   3 -11   2   17.90    1.20
   3  11   2   19.10    1.10
   4 -11   2    0.90    0.40
   4 -11   2    0.00    0.50
  -4 -11  -2   -0.10    0.30
   4  11   2    0.10    0.30
   5 -11   2    2.70    0.60
   5 -11   2    2.10    0.50
   5  11   2    2.60    0.50
  -6 -11  -2    0.90    0.40
   6 -11   2    2.10    0.60
   6 -11   2    1.20    0.40
   6  11   2    1.10    0.40
   7 -11   2   -0.20    0.50
   7 -11   2    0.20    0.40
   7  11   2    0.40    0.40
   8 -11   2    3.20    0.70
   8 -11   2    2.40    0.70
   8  11   2    2.00    0.60
   9 -11   2    4.10    0.80
   9 -11   2    3.90    0.80
   9  11   2    4.00    0.70
  10 -11   2    6.00    0.90
  10 -11   2    6.10    1.00
  10  11   2    5.90    0.80
  11 -11   2    0.50    0.70
  11  11   2    0.40    0.60
  12 -11   2    0.00    0.60
  12  11   2   -0.30    0.50
  13 -11   2   -0.80    0.70
  13  11   2   -0.80    0.40
  14 -11   2   -0.50    0.70
  14  11   2    0.20    0.60
  15 -12  -2    1.30    0.90
  15  12  -2    0.00    0.60
  14 -12  -2    0.70    0.80
  14  12  -2   -0.10    0.60
  13 -12  -2    0.70    0.70
  13 -12  -2   -0.40    0.60
  13  12  -2    0.30    0.60
  12 -12  -2    0.30    0.70
  12 -12  -2    0.40    0.70
  12  12  -2   -0.30    0.40
  11 -12  -2    1.70    0.70
  11 -12  -2    2.90    0.80
  11  12  -2    1.90    0.60
  10 -12  -2   16.30    1.50
  10 -12  -2   15.70    1.30
  10  12  -2   14.70    1.10
   9 -12  -2   19.80    1.50
   9 -12  -2   24.60    1.50
   9  12  -2   24.10    1.30
   8 -12  -2    1.10    0.70
  -8 -12   2    1.90    0.60
   8 -12  -2    1.10    0.70
   8  12  -2    1.20    0.50
   7 -12  -2    9.10    1.10
  -7 -12   2   10.40    1.00
   7  12  -2    9.60    0.90
   6 -12  -2   11.40    1.20
  -6 -12   2   11.20    0.90
   6  12  -2   10.50    0.80
  -5 -12   2    6.40    0.80
   5 -12  -2    6.30    0.90
   5  12  -2    6.40    0.70
  -4 -12   2    0.20    0.40
   4 -12  -2    0.40    0.50
   4  12  -2    0.30    0.30
   3 -12  -2    0.00    0.40
  -3 -12   2    0.90    0.50
   3  12  -2    0.20    0.30
   2 -12  -2   21.00    1.40
  -2 -12   2   23.10    1.30
   2  12  -2   19.10    1.10
  -2  12   2   26.20    1.20
   1 -12  -2    1.70    0.60
  -1 -12   2    2.40    0.60
   1  12  -2    1.70    0.40
  -1  12   2    1.70    0.40
   0 -12  -2    8.10    0.90
   0 -12   2    9.30    1.00
   0  12  -2    8.80    0.80
   0  12   2    8.90    0.70
   1 -12   2    3.50    0.70
  -1 -12  -2    1.90    0.50
   1  12   2    2.50    0.40
   2 -12   2    4.70    0.70
  -2 -12  -2    8.60    0.90
   2  12   2    4.80    0.60
  -3 -12  -2    6.60    0.80
   3 -12   2    5.50    0.90
   3  12   2    5.80    0.70
   4 -12   2    1.40    0.60
  -4 -12  -2    0.40    0.40
   4  12   2    0.50    0.40
  -5 -12  -2    3.40    0.60
   5 -12   2    2.70    0.70
   5  12   2    4.10    0.60
   6 -12   2    2.90    0.70
  -6 -12  -2    2.90    0.50
   6  12   2    1.00    0.40
   7 -12   2   10.70    1.20
   7  12   2   12.00    1.10
   8 -12   2   10.80    1.20
   8 -12   2   11.70    1.10
   8  12   2   12.60    1.10
   9 -12   2    2.30    0.80
   9 -12   2    2.60    0.70
   9  12   2    1.50    0.60
  10 -12   2    3.50    0.80
  10 -12   2    3.70    0.80
  10  12   2    2.60    0.70
  11 -12   2    0.60    0.70
  11  12   2   -0.20    0.50
  12 -12   2   -0.40    0.70
  12  12   2    0.10    0.50
  13 -12   2   -0.40    0.70
  13  12   2   -0.70    0.60
  14  13  -2    0.10    0.60
  13 -13  -2   -0.20    0.60
  13  13  -2    0.30    0.60
  12 -13  -2    0.40    0.70
  12  13  -2    0.40    0.50
  11 -13  -2   -0.20    0.60
  11  13  -2    0.50    0.60
  10 -13  -2    2.10    0.80
  10  13  -2    4.20    0.70
   9 -13  -2   -0.70    0.60
   9  13  -2   -0.20    0.40
   8 -13  -2    4.00    0.90
  -8 -13   2    6.10    0.80
   8  13  -2    5.70    0.80
  -7 -13   2    6.80    0.90
   7 -13  -2    6.50    1.00
   7  13  -2    7.60    0.80
  -6 -13   2    0.40    0.50
   6 -13  -2    1.20    0.60
   6  13  -2   -0.10    0.40
   5 -13  -2   -0.30    0.40
  -5 -13   2   -0.20    0.40
   5  13  -2    0.00    0.40
  -4 -13   2    4.40    0.80
   4 -13  -2    3.30    0.80
   4  13  -2    2.70    0.50
   3 -13  -2    5.20    0.90
  -3 -13   2    5.10    0.80
   3  13  -2    4.30    0.60
   2 -13  -2    0.60    0.50
  -2 -13   2    0.90    0.50
  -2  13   2    1.30    0.40
   2  13  -2    1.30    0.40
  -1 -13   2    3.40    0.70
   1 -13  -2    4.20    0.80
  -1  13   2    2.60    0.50
   1  13  -2    2.70    0.50
   0 -13  -2    4.40    0.80
   0 -13   2    3.20    0.70
   0  13   2    4.10    0.60
   0  13  -2    4.40    0.60
  -1 -13  -2    0.90    0.50
   1 -13   2    1.20    0.60
   1  13   2    0.40    0.30
  -2 -13  -2    2.80    0.60
   2 -13   2    3.00    0.70
   2  13   2    3.00    0.50
   3 -13   2    2.70    0.70
  -3 -13  -2    3.80    0.70
   3  13   2    2.50    0.50
  -4 -13  -2    0.10    0.40
   4 -13   2    0.50    0.60
   4  13   2    0.20    0.40
   5 -13   2    3.70    0.80
  -5 -13  -2    2.10    0.60
   5  13   2    2.90    0.60
   6 -13   2    1.10    0.70
   6  13   2    1.30    0.50
   7 -13   2   14.20    1.40
   7  13   2   15.70    1.10
   8 -13   2    3.90    0.90
   8  13   2    5.10    0.80
   9 -13   2    7.30    1.10
   9  13   2    5.50    0.80
  10 -13   2    3.90    0.90
  10  13   2    2.60    0.70
  11  13   2    0.80    0.60
  12  13   2    4.20    0.90
  13  13   2   -0.30    0.60
  13 -14  -2    0.20    0.70
  13  14  -2    0.80    0.60
  12 -14  -2    0.50    0.70
  12  14  -2    0.00    0.60
  11 -14  -2    3.00    0.90
  11  14  -2    1.80    0.60
  10 -14  -2    0.10    0.70
  10  14  -2   -0.60    0.40
   9 -14  -2    3.40    0.90
   9  14  -2    3.20    0.70
   8 -14  -2    1.00    0.70
  -8 -14   2    0.60    0.50
   8  14  -2   -0.30    0.40
  -7 -14   2    0.40    0.50
   7 -14  -2    1.10    0.70
   7  14  -2    1.50    0.50
   6 -14  -2    0.60    0.60
  -6 -14   2    0.60    0.50
   6  14  -2    0.50    0.50
   5 -14  -2    8.80    1.10
  -5 -14   2   10.40    1.10
   5  14  -2    9.40    0.90
   4 -14  -2    2.10    0.70
  -4 -14   2    2.40    0.60
   4  14  -2    1.80    0.50
   3 -14  -2    7.20    1.00
  -3 -14   2    7.90    0.90
  -2 -14   2   -0.10    0.50
   2 -14  -2    0.00    0.50
  -2  14   2    0.00    0.30
   2  14  -2    0.20    0.30
  -1 -14   2    6.60    1.00
   1 -14  -2    2.80    0.80
   1  14  -2    4.70    0.70
  -1  14   2    4.70    0.70
   0 -14  -2    0.10    0.50
   0 -14   2    0.50    0.50
   0  14   2    0.70    0.40
   0  14  -2   -0.10    0.40
   1 -14   2    0.70    0.50
  -1 -14  -2    0.10    0.50
   1  14   2    0.90    0.40
  -2 -14  -2    0.20    0.50
   2 -14   2    0.60    0.60
   2  14   2    0.20    0.40
   3 -14   2    2.40    0.70
  -3 -14  -2    2.10    0.60
   3  14   2    2.40    0.60
  -4 -14  -2    0.80    0.50
   4 -14   2    0.10    0.60
   4  14   2    0.30    0.40
   5 -14   2   -0.30    0.60
  -5 -14  -2    1.20    0.50
   5  14   2   -0.40    0.40
   6 -14   2    1.60    0.70
   6  14   2    1.80    0.60
   7 -14   2   -0.20    0.60
   7  14   2   -0.80    0.40
   8 -14   2    4.60    0.90
   8  14   2    3.50    0.80
   9 -14   2    1.00    0.70
   9  14   2    0.40    0.50
  10 -14   2    1.30    0.70
  10  14   2    1.70    0.70
  11  14   2    0.90    0.60
  12  14   2    0.10    0.60
  12 -15  -2    0.70    0.70
  12  15  -2   -1.00    0.40
  11 -15  -2    4.80    1.10
  11  15  -2    7.10    1.00
  10 -15  -2    1.90    0.80
  10  15  -2    2.60    0.70
   9 -15  -2    2.20    0.90
   9  15  -2    1.20    0.50
  -8 -15   2   -0.10    0.50
   8 -15  -2   -0.20    0.60
   8  15  -2    0.30    0.50
   7 -15  -2    0.00    0.70
  -7 -15   2   -0.30    0.50
   7  15  -2   -0.20    0.40
   6 -15  -2    3.10    0.80
  -6 -15   2    3.50    0.70
   6  15  -2    3.20    0.70
   5 -15  -2    1.40    0.70
  -5 -15   2    0.10    0.50
   5  15  -2    0.20    0.50
  -4 -15   2    0.40    0.50
   4 -15  -2    0.50    0.60
   4  15  -2   -0.20    0.40
   3 -15  -2    0.30    0.60
  -3 -15   2    0.60    0.50
   3  15  -2    0.40    0.40
   2 -15  -2   -0.50    0.50
  -2 -15   2    0.40    0.50
   2  15  -2   -0.40    0.40
  -2  15   2    0.10    0.40
  -1 -15   2    1.30    0.60
   1 -15  -2    0.20    0.50
   1  15  -2    1.60    0.50
  -1  15   2    1.00    0.40
   0 -15  -2    0.70    0.60
   0 -15   2    0.40    0.50
   0  15  -2    1.00    0.40
   0  15   2    1.10    0.50
   1 -15   2    0.20    0.50
  -1 -15  -2    1.10    0.60
   1  15   2    0.10    0.40
   2 -15   2   -0.30    0.50
  -2 -15  -2    0.60    0.60
   2  15   2   -0.30    0.40
  -3 -15  -2    2.30    0.70
   3 -15   2    1.80    0.80
   3  15   2    1.10    0.50
   4 -15   2    4.20    0.90
  -4 -15  -2    4.90    0.80
   4  15   2    4.00    0.70
  -5 -15  -2    1.60    0.60
   5 -15   2    1.50    0.70
   5  15   2    1.90    0.60
   6 -15   2   -0.30    0.60
   6  15   2    0.00    0.50
   7 -15   2   -0.40    0.70
   7  15   2   -0.10    0.50
   8 -15   2    0.00    0.60
   8  15   2    0.40    0.60
   9 -15   2   -0.30    0.60
   9  15   2    0.90    0.60
  10 -15   2    1.50    0.80
  10  15   2    0.70    0.60
  11  15   2   -0.70    0.50
  11 -16  -2    0.10    0.70
  11  16  -2    0.20    0.60
  10 -16  -2    0.80    0.80
  10  16  -2   -0.20    0.50
   9 -16  -2    1.90    0.90
   9  16  -2    1.20    0.60
   8 -16  -2    0.50    0.70
  -8 -16   2    1.00    0.60
   8  16  -2   -0.50    0.40
  -7 -16   2    2.40    0.70
   7 -16  -2    2.00    0.80
   7  16  -2    2.00    0.60
  -6 -16   2    2.80    0.80
   6 -16  -2    2.90    0.80
   6  16  -2    1.90    0.60
  -5 -16   2    0.80    0.60
   5 -16  -2    0.20    0.60
   5  16  -2    0.30    0.50
   4 -16  -2    1.40    0.70
  -4 -16   2    1.60    0.60
   4  16  -2    1.30    0.50
   3 -16  -2    1.80    0.80
  -3 -16   2    1.80    0.70
   3  16  -2    1.80    0.50
  -2 -16   2    2.80    0.80
   2 -16  -2    3.00    0.80
   2  16  -2    3.60    0.60
   1 -16  -2    1.20    0.70
  -1 -16   2    2.30    0.70
  -1  16   2    2.20    0.60
   1  16  -2    2.30    0.60
   0 -16  -2    0.70    0.60
   0 -16   2    1.40    0.70
   0  16   2    1.00    0.50
   1 -16   2    0.30    0.60
  -1 -16  -2    0.50    0.60
   1  16   2    0.20    0.40
  -2 -16  -2    0.30    0.60
   2 -16   2   -0.90    0.60
   2  16   2    0.90    0.50
   3 -16   2    0.40    0.60
  -3 -16  -2    0.60    0.60
   3  16   2    0.00    0.40
   4 -16   2    1.50    0.70
  -4 -16  -2    0.40    0.60
   4  16   2    1.10    0.60
  -5 -16  -2   -0.50    0.40
   5 -16   2   -0.20    0.60
   5  16   2   -0.10    0.40
   6 -16   2    0.40    0.60
   6  16   2    0.70    0.60
   7 -16   2    0.70    0.80
   7  16   2    1.10    0.70
   8 -16   2   -0.60    0.60
   8  16   2    0.20    0.50
   9 -16   2    0.50    0.70
   9  16   2   -0.30    0.50
  10 -16   2    0.00    0.70
  10  16   2    0.80    0.70
  10 -17  -2    0.80    0.70
  10  17  -2    1.50    0.70
   9 -17  -2    0.70    0.70
   9  17  -2    0.30    0.50
   8 -17  -2    2.60    0.90
   8  17  -2    2.30    0.70
   7 -17  -2    2.00    0.80
  -7 -17   2    2.20    0.70
   7  17  -2    0.80    0.60
   6 -17  -2    0.90    0.80
  -6 -17   2    0.80    0.60
   6  17  -2    0.20    0.50
  -5 -17   2   -0.10    0.50
   5 -17  -2   -0.30    0.60
   5  17  -2   -0.10    0.50
  -4 -17   2    1.70    0.70
   4 -17  -2   -0.10    0.60
   4  17  -2    1.40    0.60
  -3 -17   2   -0.70    0.40
   3 -17  -2   -0.50    0.60
   3  17  -2    0.40    0.40
   2 -17  -2    3.70    0.90
  -2 -17   2    2.80    0.90
   2  17  -2    3.10    0.60
   1 -17  -2    2.10    0.80
  -1 -17   2    0.90    0.60
   1  17  -2    1.80    0.60
  -1  17   2    1.40    0.60
   0 -17   2    3.20    0.90
   0 -17  -2    1.40    0.70
   0  17   2    1.20    0.60
   1 -17   2    0.00    0.60
  -1 -17  -2    0.40    0.60
   1  17   2   -0.60    0.30
   2 -17   2    0.40    0.60
  -2 -17  -2   -0.20    0.60
   2  17   2    0.40    0.40
   3 -17   2    0.00    0.70
  -3 -17  -2    0.00    0.50
   3  17   2   -0.50    0.50
  -4 -17  -2    0.40    0.60
   4 -17   2    0.70    0.70
   4  17   2    0.10    0.40
   5 -17   2   -0.80    0.50
   5  17   2   -0.20    0.50
   6 -17   2   -1.10    0.50
   6  17   2   -0.70    0.50
   7 -17   2    0.20    0.70
   7  17   2    0.40    0.60
   8 -17   2   -0.80    0.60
   8  17   2   -0.30    0.60
   9 -17   2    0.20    0.70
   9  17   2    0.10    0.50
   9 -18  -2    1.00    0.80
   9  18  -2   -0.40    0.60
   8 -18  -2    0.90    0.80
   8  18  -2   -1.70    0.50
   7 -18  -2    1.00    0.70
  -7 -18   2    0.10    0.60
   7  18  -2    0.50    0.60
   6 -18  -2    2.00    0.90
  -6 -18   2    1.20    0.70
   6  18  -2    1.60    0.60
  -5 -18   2    2.10    0.80
   5 -18  -2    2.60    0.90
   5  18  -2    1.70    0.60
  -4 -18   2    0.20    0.60
   4 -18  -2    1.30    0.80
   4  18  -2   -0.10    0.40
  -3 -18   2    1.20    0.70
   3 -18  -2    1.30    0.90
   3  18  -2    1.30    0.50
  -2 -18   2    1.50    0.80
   2 -18  -2   -0.20    0.70
   2  18  -2    0.10    0.50
  -1 -18   2    0.40    0.70
   1 -18  -2    0.00    0.60
  -1  18   2    0.80    0.50
   1  18  -2    0.30    0.50
   0 -18   2    0.90    0.70
   0 -18  -2    0.40    0.70
   0  18   2    0.40    0.50
  -1 -18  -2   -0.30    0.60
   1 -18   2    0.40    0.70
   1  18   2    0.00    0.40
   2 -18   2    1.10    0.70
  -2 -18  -2    0.00    0.60
   2  18   2    1.20    0.60
   3 -18   2   -0.50    0.60
  -3 -18  -2    0.80    0.70
   3  18   2   -0.80    0.50
  -4 -18  -2    0.70    0.60
   4 -18   2    0.60    0.70
   4  18   2    0.40    0.60
   5 -18   2    0.70    0.70
   5  18   2   -0.40    0.50
   6 -18   2   -0.50    0.60
   6  18   2    0.00    0.60
   7 -18   2    0.30    0.70
   7  18   2   -0.50    0.60
  -7 -19   2    0.70    0.70
   7 -19  -2   -0.30    0.70
   7  19  -2    0.30    0.60
  -6 -19   2    1.40    0.80
   6 -19  -2    0.40    0.80
   6  19  -2    0.70    0.50
   5 -19  -2    0.60    0.80
  -5 -19   2    0.10    0.70
   5  19  -2   -0.50    0.50
   4 -19  -2    0.40    0.70
  -4 -19   2    0.40    0.70
   4  19  -2    0.00    0.40
   3 -19  -2    0.00    0.70
  -3 -19   2    0.30    0.70
   3  19  -2   -0.10    0.50
  -2 -19   2   -0.10    0.70
   2 -19  -2    0.90    0.70
   2  19  -2    0.30    0.50
   1 -19  -2    0.10    0.80
  -1 -19   2    1.00    0.80
   0 -19   2    0.30    0.70
   0 -19  -2    0.90    0.80
   0  19   2    1.00    0.50
   1 -19   2    2.20    0.80
  -1 -19  -2    1.60    0.80
   1  19   2    1.80    0.70
   2 -19   2    0.80    0.80
  -2 -19  -2    0.20    0.70
   2  19   2   -0.10    0.50
   3 -19   2   -0.40    0.70
  -3 -19  -2    0.10    0.60
   3  19   2   -0.20    0.50
   4 -19   2    0.60    0.80
  -4 -19  -2    0.20    0.60
   4  19   2    0.00    0.50
   5 -19   2   -0.50    0.60
   5  19   2    0.20    0.60
   4 -20  -2    0.60    0.80
  -4 -20   2    0.20    0.70
   4  20  -2    0.80    0.60
   3 -20  -2    0.80    0.70
  -3 -20   2    0.00    0.70
   3  20  -2   -1.10    0.50
  -2 -20   2    0.50    0.70
   2 -20  -2   -0.50    0.70
   2  20  -2    0.50    0.50
  -1 -20   2   -0.30    0.60
   1 -20  -2    1.60    0.80
   0 -20  -2    0.00    0.80
   0 -20   2    1.10    0.80
   0  20   2    0.60    0.60
   1 -20   2    0.60    0.80
  -1 -20  -2    0.90    0.80
   1  20   2   -0.30    0.50
  -2 -20  -2    0.30    0.70
   2 -20   2    1.60    0.90
   2  20   2    0.10    0.50
  -3 -20  -2    0.80    0.80
   3 -20   2    0.00    0.70
   3  20   2   -0.10    0.50
  18   0  -3    0.40    0.80
  17   0  -3    0.10    0.60
  16   0  -3   -0.40    0.50
  15   0  -3   23.60    1.70
  14   0  -3    0.80    0.50
  13   0  -3    0.70    0.50
  12   0  -3   -0.10    0.30
  12   0  -3    0.10    0.50
  11   0  -3    7.10    0.60
  11   0  -3    9.00    1.00
  10   0  -3   -0.20    0.20
  10   0  -3   -0.40    0.40
   9   0  -3   33.30    1.30
   8   0  -3   -0.10    0.20
   7   0  -3   18.20    0.80
   6   0  -3    0.20    0.20
   5   0  -3    0.60    0.20
   4   0  -3    0.00    0.10
  -2   0   3   -0.20    0.10
  -2   0   3   -0.20    0.10
  -1   0   3  101.59    2.80
  -1   0   3  102.89    2.70
  -1   0   3  100.19    2.80
   0   0   3    0.00    0.10
   0   0   3    0.00    0.10
   1   0   3   27.60    0.90
   1   0   3   27.30    0.80
   3   0   3   99.09    2.90
   3   0   3  100.09    2.70
   4   0   3    0.20    0.10
   4   0   3    0.20    0.20
   5   0   3  201.98    5.50
   5   0   3  215.28    5.90
   6   0   3    0.10    0.10
   6   0   3    0.00    0.30
   7   0   3    0.90    0.40
   8   0   3    0.10    0.30
   9   0   3    1.10    0.40
  10   0   3    0.00    0.40
  11   0   3   47.80    2.10
  12   0   3   -0.60    0.40
  13   0   3    7.20    1.00
  14   0   3   -0.70    0.50
  15   0   3    2.30    0.80
  16   0   3   -0.20    0.70
  18  -1  -3    0.20    0.70
  18   1  -3   -0.60    0.70
  17  -1  -3    0.60    0.60
  17   1  -3    0.90    0.70
  16  -1  -3   -0.60    0.50
  16   1  -3    0.40    0.50
  15  -1  -3    5.50    0.90
  15   1  -3    7.20    1.00
  14  -1  -3    1.00    0.60
  14   1  -3    0.90    0.50
  13  -1  -3   -0.20    0.50
  13   1  -3   -0.70    0.40
  12  -1  -3    2.50    0.50
  12  -1  -3    3.80    0.80
  12   1  -3    3.70    0.70
  11  -1  -3   10.50    0.70
  11  -1  -3    9.80    1.00
  11   1  -3    9.90    0.70
  11   1  -3   12.00    1.10
  10  -1  -3   23.80    1.10
  10  -1  -3   22.70    1.30
  10   1  -3   24.30    1.30
  10   1  -3   23.90    1.10
   9  -1  -3    2.30    0.40
   9   1  -3    1.90    0.30
   8  -1  -3    9.50    0.60
   8   1  -3    9.20    0.60
   7  -1  -3   11.30    0.60
   7   1  -3   11.40    0.60
   6  -1  -3   27.20    1.00
  -5  -1   3    0.30    0.10
   5  -1  -3    0.10    0.10
   4  -1  -3   52.49    1.70
  -4  -1   3   52.69    1.70
   3  -1  -3  182.08    5.00
  -3  -1   3  180.68    5.00
  -2  -1   3    1.30    0.20
  -2  -1   3    1.40    0.20
   2  -1  -3    1.40    0.20
  -2   1   3    1.50    0.20
   1  -1  -3   11.70    0.50
  -1  -1   3   11.70    0.50
  -1  -1   3   11.20    0.40
  -1   1   3   11.40    0.40
   0  -1   3   32.60    1.00
   0  -1   3   33.80    1.00
   0   1   3   31.80    1.00
   1  -1   3    7.30    0.40
  -1  -1  -3    7.90    0.30
   1  -1   3    7.90    0.40
   1   1   3    9.50    0.40
   2  -1   3  709.03   19.10
   2  -1   3  721.23   19.20
  -2  -1  -3  754.42   19.00
   2   1   3  720.03   19.20
   3  -1   3   10.00    0.60
   3  -1   3    9.60    0.40
   3   1   3   10.00    0.50
   4  -1   3   40.80    1.20
   4  -1   3   43.00    1.50
   4   1   3   43.30    1.50
   5  -1   3  119.79    3.60
   5  -1   3  122.49    3.30
   5   1   3  118.29    3.60
   6  -1   3    0.20    0.30
   6  -1   3    0.10    0.10
   6   1   3    0.30    0.30
   7  -1   3   11.50    0.80
   7  -1   3   11.20    0.50
   7   1   3   11.80    0.80
   8  -1   3   -0.40    0.30
   8   1   3   -0.30    0.30
   9  -1   3    0.50    0.40
   9   1   3    0.10    0.40
  10  -1   3    7.70    0.90
  10   1   3    6.90    0.80
  11  -1   3   12.20    1.20
  11   1   3   11.20    1.10
  12  -1   3   -0.40    0.40
  12   1   3   -0.60    0.50
  13  -1   3    0.90    0.60
  13   1   3    1.80    0.70
  14  -1   3    0.40    0.60
  14   1   3   -1.10    0.50
  15  -1   3    3.60    0.90
  15   1   3    4.40    0.90
  16  -1   3    0.40    0.70
  16   1   3   -0.70    0.70
  18  -2  -3   -0.70    0.70
  18   2  -3    0.00    0.60
  17  -2  -3    0.00    0.70
  17   2  -3   -0.30    0.50
  16  -2  -3   -0.60    0.50
  16   2  -3   -0.70    0.50
  15  -2  -3    0.60    0.60
  15   2  -3    2.00    0.60
  14  -2  -3    1.70    0.60
  14   2  -3    1.80    0.60
  13  -2  -3   -0.30    0.50
  13   2  -3   -0.40    0.40
  12  -2  -3  145.89    4.90
  12  -2  -3  143.89    4.40
  12   2  -3  138.19    4.70
  11  -2  -3    9.40    0.70
  11  -2  -3    9.30    1.00
  11   2  -3    8.90    0.60
  11   2  -3   10.90    1.00
  10  -2  -3  166.88    4.90
  10  -2  -3  165.08    5.30
  10   2  -3  166.28    5.20
  10   2  -3  166.98    4.80
   9  -2  -3   15.70    0.80
   9   2  -3   14.60    1.00
   9   2  -3   14.20    0.80
   8  -2  -3   10.10    0.60
   6  -2  -3   26.50    1.00
  -6  -2   3   25.00    1.00
  -5  -2   3   35.40    1.20
   5  -2  -3   34.10    1.20
   4  -2  -3  241.38    6.60
  -4  -2   3  241.18    6.60
   3  -2  -3  130.39    3.70
  -3  -2   3  129.69    3.70
   2  -2  -3   82.79    2.40
  -2  -2   3   80.39    2.40
   2   2  -3   81.79    2.20
  -2   2   3   79.59    2.30
  -1  -2   3  103.29    2.90
   1  -2  -3  107.09    2.90
  -1  -2   3   98.09    2.80
   1   2  -3  101.69    2.70
  -1   2   3   98.49    2.80
  -1   2   3  105.89    2.80
   0  -2   3  181.48    5.00
   0  -2   3  187.18    4.90
   0   2   3  176.08    4.90
   0   2   3  187.58    4.90
  -1  -2  -3    1.30    0.10
   1  -2   3    1.50    0.20
   1  -2   3    1.50    0.20
   1   2   3    1.00    0.20
   1   2   3    1.20    0.20
   2  -2   3    0.30    0.10
  -2  -2  -3    0.30    0.10
   2  -2   3    0.20    0.20
   2   2   3    0.30    0.20
   3  -2   3    5.20    0.40
   3  -2   3    4.90    0.30
  -3  -2  -3    5.40    0.20
   3   2   3    5.20    0.40
   4  -2   3   -0.10    0.10
   4  -2   3    0.20    0.20
   4   2   3    0.00    0.20
   5  -2   3   78.29    2.30
   5  -2   3   77.69    2.60
   5   2   3   78.99    2.50
   6  -2   3    0.30    0.20
   6  -2   3   -0.50    0.20
   6   2   3    0.10    0.30
   7  -2   3    1.80    0.40
   7  -2   3    1.50    0.30
   7   2   3    1.50    0.40
   8  -2   3   13.20    1.00
   8   2   3   13.30    0.90
   9  -2   3    0.20    0.40
   9   2   3    0.30    0.40
  10  -2   3    3.80    0.70
  10   2   3    4.30    0.70
  11  -2   3    4.30    0.80
  11   2   3    5.30    0.80
  12  -2   3    1.40    0.60
  12   2   3   -0.20    0.50
  13  -2   3   -0.10    0.60
  13   2   3   -0.40    0.40
  14  -2   3   -0.20    0.60
  14   2   3   -0.10    0.50
  15  -2   3   -0.50    0.70
  15   2   3    1.80    0.70
  16  -2   3    0.20    0.80
  16   2   3   -0.20    0.60
  18  -3  -3    0.20    0.80
  18   3  -3    0.40    0.70
  17  -3  -3    0.10    0.70
  17   3  -3    0.00    0.60
  16  -3  -3    3.70    0.90
  16   3  -3    3.80    0.90
  15  -3  -3    2.70    0.80
  15   3  -3    1.80    0.60
  14  -3  -3    5.20    0.90
  14   3  -3    4.60    0.80
  13  -3  -3   14.70    1.40
  13   3  -3   15.90    1.20
  12  -3  -3    0.50    0.40
  12  -3  -3    0.40    0.50
  12   3  -3    1.40    0.60
  11  -3  -3    0.10    0.50
  11  -3  -3    0.50    0.40
  11   3  -3    0.70    0.30
  11   3  -3    0.90    0.50
  10  -3  -3   13.80    1.10
  10  -3  -3   15.40    0.90
  10   3  -3   14.00    1.00
  10   3  -3   14.90    0.80
   9  -3  -3   98.49    3.10
  -9  -3   3   96.19    3.00
   9   3  -3   96.89    3.20
   8  -3  -3   33.80    1.30
  -8  -3   3   32.00    1.30
   6  -3  -3   18.50    0.90
  -6  -3   3   19.20    0.80
   5  -3  -3    3.50    0.40
  -5  -3   3    3.20    0.30
  -4  -3   3    7.30    0.50
   4  -3  -3    7.60    0.50
   3  -3  -3   15.50    0.70
  -3  -3   3   14.00    0.70
   3   3  -3   15.70    0.60
  -2  -3   3  102.59    2.90
  -2  -3   3  107.49    3.10
   2  -3  -3  107.99    3.00
  -2   3   3  104.49    2.90
  -2   3   3  104.19    3.00
   2   3  -3  102.99    2.90
  -1  -3   3  200.38    5.70
   1  -3  -3  207.28    5.70
  -1   3   3  205.88    5.60
   1   3  -3  206.68    5.50
  -1   3   3  212.78    5.60
   0  -3   3  253.37    7.10
   0   3   3  259.17    7.00
   0   3   3  267.27    7.00
  -1  -3  -3  275.07    7.00
   1  -3   3  248.88    7.00
   1  -3   3  254.87    7.00
   1   3   3  257.57    7.00
   1   3   3  260.57    7.00
   2  -3   3  144.19    4.00
  -2  -3  -3  144.99    3.90
   2  -3   3  141.99    4.00
   2   3   3  138.59    4.00
   2   3   3  143.69    3.90
   3  -3   3  150.98    4.20
   3  -3   3  148.99    4.30
  -3  -3  -3  149.49    4.00
   3   3   3  149.88    4.20
   4  -3   3   28.00    1.10
  -4  -3  -3   27.00    0.80
   4  -3   3   26.20    1.00
   4   3   3   26.90    1.00
   5  -3   3  144.59    4.30
   5  -3   3  136.59    4.00
   5   3   3  145.89    4.20
   6  -3   3    0.80    0.30
   6  -3   3    0.50    0.30
   6   3   3    0.10    0.30
   7  -3   3    9.80    0.80
   7  -3   3   12.40    0.60
   7   3   3   11.10    0.80
   8  -3   3   39.20    1.70
   8  -3   3   40.20    1.50
   8   3   3   41.70    1.70
   9  -3   3   14.20    1.10
   9   3   3   11.90    0.90
  10  -3   3   12.00    1.10
  10   3   3   13.20    1.00
  11  -3   3    3.20    0.80
  11   3   3    2.50    0.60
  12  -3   3    0.50    0.50
  12   3   3   -0.10    0.40
  13  -3   3    0.20    0.60
  13   3   3    0.30    0.60
  14  -3   3    0.80    0.60
  14   3   3    0.10    0.50
  15  -3   3    5.00    1.00
  15   3   3    3.40    0.80
  16  -3   3    1.00    0.80
  16   3   3   -0.30    0.60
  18  -4  -3   10.80    1.40
  18   4  -3    7.80    1.20
  17  -4  -3    0.30    0.70
  17   4  -3    0.90    0.70
  16  -4  -3    7.60    1.20
  16   4  -3    6.70    1.10
  15  -4  -3    2.50    0.80
  15   4  -3    1.00    0.60
  14  -4  -3   -0.10    0.60
  14   4  -3    0.30    0.50
  13  -4  -3   -0.10    0.50
  13   4  -3    0.10    0.40
  12  -4  -3    1.30    0.60
  12  -4  -3   -0.10    0.40
  12   4  -3   -0.10    0.40
  11  -4  -3   -0.50    0.40
  11  -4  -3    0.10    0.30
  11   4  -3   -0.20    0.30
  11   4  -3   -0.60    0.30
  10  -4  -3    4.60    0.80
  10  -4  -3    3.60    0.50
 -10  -4   3    3.60    0.50
  10   4  -3    3.00    0.60
  -9  -4   3   79.49    2.60
   9  -4  -3   81.79    2.70
   9   4  -3   77.09    2.70
  -8  -4   3    1.70    0.30
   8  -4  -3    1.30    0.40
   7  -4  -3    1.20    0.30
  -6  -4   3   93.19    2.80
   6  -4  -3   89.39    2.90
   5  -4  -3   19.90    0.90
  -5  -4   3   19.20    0.90
  -4  -4   3   41.90    1.50
   4  -4  -3   41.40    1.50
   4   4  -3   43.60    1.40
   3  -4  -3    1.20    0.30
  -3  -4   3    0.90    0.20
   3   4  -3    1.40    0.20
   2  -4  -3   28.00    1.10
  -2  -4   3   27.80    1.10
  -2  -4   3   26.60    0.90
  -2   4   3   28.00    1.00
   2   4  -3   28.20    0.90
  -1  -4   3  778.22   21.30
  -1  -4   3  768.22   21.30
   1  -4  -3  836.72   21.30
  -1   4   3  825.82   21.20
  -1   4   3  783.02   21.10
   1   4  -3  812.32   21.10
   0  -4   3    7.20    0.40
   0  -4   3    6.50    0.50
   0  -4  -3    9.50    0.50
   0   4   3    7.40    0.40
   0   4   3    7.40    0.30
  -1  -4  -3    1.30    0.20
   1  -4   3    0.60    0.20
   1  -4   3    1.20    0.30
   1   4   3    1.10    0.20
   1   4   3    1.00    0.20
  -2  -4  -3    3.30    0.30
   2  -4   3    3.20    0.40
   2  -4   3    2.50    0.30
   2   4   3    2.80    0.30
   2   4   3    2.70    0.30
  -3  -4  -3  231.18    6.20
   3  -4   3  224.78    6.40
   3  -4   3  233.98    6.40
   3   4   3  234.38    6.30
   3   4   3  228.18    6.40
   4  -4   3    0.40    0.20
  -4  -4  -3    1.10    0.20
   4  -4   3    0.10    0.20
   4   4   3    0.30    0.20
   4   4   3    0.10    0.20
  -5  -4  -3    1.30    0.20
   5  -4   3    0.40    0.30
   5  -4   3    0.50    0.30
   5   4   3    1.50    0.30
   6  -4   3    1.90    0.40
  -6  -4  -3    1.90    0.20
   6  -4   3    1.90    0.30
   6   4   3    1.80    0.40
   7  -4   3    9.20    0.80
   7  -4   3    9.80    0.70
   7   4   3    9.50    0.70
   8  -4   3    1.00    0.40
   8  -4   3    0.70    0.30
   8   4   3    1.80    0.40
   9  -4   3    0.60    0.50
   9   4   3    0.50    0.40
  10  -4   3   18.60    1.30
  10   4   3   16.60    1.10
  11  -4   3    8.70    1.10
  11   4   3    8.10    0.90
  12  -4   3    3.00    0.70
  12   4   3    2.50    0.70
  13  -4   3   -0.70    0.50
  13   4   3    0.30    0.50
  14  -4   3    1.60    0.70
  14   4   3    0.70    0.60
  15  -4   3   -0.50    0.60
  15   4   3    0.10    0.70
  16  -4   3    0.30    0.80
  16   4   3   -0.50    0.60
  18  -5  -3   -0.20    0.80
  18   5  -3    0.40    0.70
  17  -5  -3   -0.70    0.70
  17   5  -3   -0.60    0.50
  16  -5  -3    1.20    0.70
  16   5  -3    1.10    0.60
  15  -5  -3    5.30    1.00
  15   5  -3    4.70    0.80
  14  -5  -3    0.20    0.60
  14   5  -3    0.40    0.50
  13  -5  -3    0.70    0.50
  13  -5  -3    0.30    0.50
  13   5  -3    0.70    0.50
  12  -5  -3    7.20    0.80
  12  -5  -3    7.70    1.00
  12   5  -3    6.60    0.80
  11  -5  -3   10.90    1.20
  11  -5  -3    8.60    0.90
 -11  -5   3    8.40    0.70
  11   5  -3    7.80    0.90
 -10  -5   3   33.70    1.40
  10  -5  -3   34.60    1.50
  10  -5  -3   33.00    1.70
  10   5  -3   32.90    1.50
  -9  -5   3    0.10    0.20
   9  -5  -3    0.30    0.40
   9  -5  -3    0.10    0.40
   9   5  -3    0.00    0.30
   8  -5  -3    6.60    0.70
  -8  -5   3    3.80    0.50
   8   5  -3    6.50    0.60
  -7  -5   3   23.70    1.00
   6  -5  -3   16.20    0.90
  -6  -5   3   15.50    0.80
   6   5  -3   14.90    0.70
   5  -5  -3   54.89    2.00
  -5  -5   3   58.69    1.90
   5   5  -3   57.89    1.80
  -4  -5   3   69.99    2.30
   4  -5  -3   72.39    2.30
   4   5  -3   69.39    2.10
  -3  -5   3    5.10    0.50
   3  -5  -3    5.90    0.50
   3   5  -3    5.80    0.40
  -2  -5   3    1.70    0.30
  -2  -5   3    1.50    0.20
   2  -5  -3    1.80    0.30
   2   5  -3    1.60    0.20
  -2   5   3    1.80    0.20
  -1  -5   3    0.80    0.20
  -1  -5   3    0.70    0.10
   1  -5  -3    0.90    0.30
  -1   5   3    0.70    0.10
  -1   5   3    0.80    0.20
   1   5  -3    0.90    0.20
   0  -5   3   26.90    0.80
   0  -5  -3   23.80    1.00
   0  -5   3   25.20    1.00
   0   5   3   25.70    0.80
   0   5   3   24.70    0.90
  -1  -5  -3    0.60    0.20
   1  -5   3    1.30    0.30
   1  -5   3    1.50    0.20
   1   5   3    1.50    0.20
   1   5   3    1.40    0.20
   2  -5   3   26.20    1.10
  -2  -5  -3   25.50    0.90
   2  -5   3   22.30    0.90
   2   5   3   25.00    1.00
   2   5   3   24.60    0.80
   3  -5   3   59.19    2.00
   3  -5   3   58.19    2.00
  -3  -5  -3   63.59    1.90
   3   5   3   62.69    1.90
   3   5   3   62.49    2.00
   4  -5   3   90.09    2.80
  -4  -5  -3   85.99    2.50
   4  -5   3   82.09    2.70
   4   5   3   88.19    2.70
   4   5   3   87.89    2.60
   5  -5   3   97.79    3.20
  -5  -5  -3   96.69    2.80
   5  -5   3  104.69    3.10
   5   5   3  102.49    3.00
   5   5   3   96.39    3.10
   6  -5   3    0.30    0.30
  -6  -5  -3    1.10    0.20
   6  -5   3    0.20    0.30
   6   5   3    0.40    0.30
   7  -5   3   75.19    2.50
   7  -5   3   76.29    2.70
   7   5   3   77.79    2.50
   8  -5   3    1.00    0.40
   8  -5   3    0.30    0.50
   8   5   3    0.50    0.40
   9  -5   3    3.50    0.60
   9   5   3    2.50    0.50
  10  -5   3    0.70    0.50
  10   5   3    0.60    0.40
  11  -5   3   20.00    1.40
  11   5   3   18.30    1.20
  12  -5   3    0.20    0.60
  12   5   3    1.00    0.50
  13  -5   3    0.80    0.70
  13   5   3    1.50    0.60
  14  -5   3    0.60    0.70
  14   5   3    0.10    0.60
  15  -5   3   -1.10    0.70
  15   5   3   -0.30    0.60
  16  -5   3   -0.30    0.80
  16   5   3   -0.30    0.60
  18  -6  -3   -0.50    0.70
  17  -6  -3   -0.10    0.70
  17   6  -3   -0.10    0.60
  16  -6  -3    1.10    0.70
  16   6  -3    1.60    0.70
  15  -6  -3    4.30    0.90
  15   6  -3    4.50    0.80
  14  -6  -3    2.00    0.80
  14   6  -3    2.40    0.70
  13  -6  -3    0.50    0.50
  13  -6  -3    0.60    0.60
  13   6  -3   -0.10    0.40
  12  -6  -3    1.40    0.60
  12  -6  -3    1.20    0.60
  12   6  -3    1.60    0.50
  11  -6  -3    0.60    0.50
  11  -6  -3    0.00    0.50
  11   6  -3    0.00    0.40
  10  -6  -3   47.70    2.10
  10  -6  -3   49.00    2.00
 -10  -6   3   46.30    1.80
  10   6  -3   47.50    1.90
   9  -6  -3   55.99    2.20
   9  -6  -3   58.29    2.40
  -9  -6   3   57.39    2.00
   9   6  -3   58.19    2.10
   8  -6  -3   15.10    1.00
   8   6  -3   16.20    0.90
   8   6  -3   17.50    0.90
   7  -6  -3   58.79    2.20
  -7  -6   3   58.59    2.00
   7   6  -3   58.19    2.00
   7   6  -3   60.29    2.00
   6  -6  -3    2.40    0.50
  -6  -6   3    2.00    0.40
   6   6  -3    1.60    0.30
  -5  -6   3   44.70    1.70
   5  -6  -3   47.20    1.80
   5   6  -3   46.20    1.60
   4  -6  -3    1.20    0.40
  -4  -6   3    0.70    0.30
   4   6  -3    1.10    0.20
   3  -6  -3  141.79    4.60
  -3  -6   3  166.48    4.60
   3   6  -3  159.28    4.40
   2  -6  -3   62.29    2.10
  -2  -6   3   61.29    2.10
  -2  -6   3   64.29    1.80
  -2   6   3   64.59    2.00
   2   6  -3   64.69    1.90
  -1  -6   3  108.09    3.40
   1  -6  -3  119.89    3.50
  -1  -6   3  118.19    3.10
   1   6  -3  116.39    3.30
  -1   6   3  112.19    3.30
   0  -6   3   17.10    0.90
   0  -6  -3   15.30    0.80
   0  -6   3   16.80    0.60
   0   6  -3   16.30    0.70
   0   6   3   16.20    0.60
   0   6   3   15.80    0.70
  -1  -6  -3   46.90    1.60
   1  -6   3   46.90    1.40
   1  -6   3   45.20    1.70
   1   6   3   44.10    1.40
   1   6   3   46.50    1.50
   2  -6   3    3.50    0.50
  -2  -6  -3    3.30    0.40
   2   6   3    2.20    0.30
   2   6   3    3.70    0.30
  -3  -6  -3   21.80    0.90
   3  -6   3   22.40    0.90
   3  -6   3   22.00    1.00
   3   6   3   21.30    0.90
   3   6   3   21.90    0.80
   4  -6   3   56.49    2.00
  -4  -6  -3   56.29    1.80
   4  -6   3   57.19    2.00
   4   6   3   58.69    2.00
   4   6   3   56.79    1.80
   5  -6   3  111.39    3.50
  -5  -6  -3  110.19    3.20
   5  -6   3  111.79    3.50
   5   6   3  112.39    3.50
   5   6   3  113.09    3.30
   6  -6   3   67.79    2.40
   6  -6   3   67.09    2.40
  -6  -6  -3   68.89    2.10
   6   6   3   69.69    2.40
   6   6   3   68.89    2.20
   7  -6   3   15.70    1.00
   7  -6   3   15.90    1.00
   7   6   3   15.80    0.90
   7   6   3   14.90    1.00
   8  -6   3    3.40    0.70
   8  -6   3    4.60    0.60
   8   6   3    3.70    0.50
   8   6   3    3.20    0.60
   9  -6   3    5.60    0.80
   9   6   3    7.50    0.80
  10  -6   3    3.00    0.70
  10   6   3    2.80    0.60
  11  -6   3    8.70    1.00
  11   6   3    8.70    0.90
  12  -6   3    1.20    0.70
  12   6   3    0.10    0.50
  13  -6   3   -0.60    0.60
  13   6   3    0.10    0.50
  14  -6   3   -0.10    0.60
  14   6   3    0.40    0.60
  15  -6   3    1.20    0.80
  15   6   3    2.50    0.80
  17  -7  -3    0.60    0.90
  16  -7  -3    7.00    1.20
  15  -7  -3    9.20    1.30
  14  -7  -3    0.30    0.60
  14   7  -3    0.60    0.50
  13  -7  -3    3.40    0.80
  13  -7  -3    3.10    0.70
  13   7  -3    3.30    0.70
  12  -7  -3    1.60    0.70
  12  -7  -3    2.70    0.70
  12   7  -3    2.20    0.60
  11  -7  -3   13.90    1.10
  11  -7  -3   14.30    1.20
  11   7  -3   14.40    1.10
  10  -7  -3   15.20    1.10
  10  -7  -3   14.70    1.20
 -10  -7   3   16.20    0.90
  10   7  -3   15.00    1.00
  10   7  -3   15.90    1.00
   9  -7  -3   22.20    1.40
   9  -7  -3   21.60    1.30
  -9  -7   3   22.40    1.10
   9   7  -3   22.60    1.20
   9   7  -3   21.70    1.10
   8  -7  -3   19.80    1.20
   8  -7  -3   17.80    1.20
   8   7  -3   18.00    1.00
   8   7  -3   18.10    1.00
   7  -7  -3   -0.30    0.40
  -7  -7   3    0.20    0.20
   7   7  -3    0.60    0.30
   7   7  -3    0.10    0.30
   6  -7  -3    8.70    0.80
  -6  -7   3    7.30    0.70
   6   7  -3    7.10    0.50
  -5  -7   3    5.80    0.60
   5  -7  -3    8.70    0.70
   5   7  -3    4.50    0.50
  -4  -7   3  120.19    3.80
   4  -7  -3  126.49    3.90
   4   7  -3  125.19    3.60
  -3  -7   3    7.90    0.60
   3  -7  -3    7.00    0.70
  -3   7   3    8.40    0.60
   3   7  -3    7.40    0.50
  -2  -7   3   10.00    0.40
  -2  -7   3   10.00    0.70
   2  -7  -3   11.90    0.80
   2   7  -3   10.20    0.50
  -2   7   3   10.30    0.60
  -1  -7   3   34.10    1.00
  -1  -7   3   31.10    1.30
   1  -7  -3   33.50    1.40
  -1   7   3   31.70    1.20
   1   7  -3   34.10    1.20
   0  -7   3    8.30    0.40
   0  -7   3    9.00    0.70
   0  -7  -3    8.20    0.60
   0   7   3    8.50    0.50
   0   7  -3    8.90    0.50
   0   7   3    9.40    0.40
  -1  -7  -3    1.00    0.30
   1  -7   3    1.00    0.30
   1  -7   3    1.00    0.20
   1   7   3    1.00    0.20
   1   7   3    0.90    0.10
   2  -7   3    1.60    0.30
   2  -7   3    2.50    0.40
   2   7   3    2.00    0.30
   2   7   3    1.80    0.20
   3  -7   3   -0.20    0.10
  -3  -7  -3    0.30    0.20
   3  -7   3    0.20    0.30
   3   7   3   -0.30    0.20
   3   7   3    0.20    0.10
   4  -7   3   49.00    1.90
  -4  -7  -3   47.50    1.60
   4  -7   3   49.30    1.70
   4   7   3   48.30    1.50
   4   7   3   46.10    1.80
  -5  -7  -3    8.00    0.50
   5  -7   3   10.90    0.80
   5  -7   3   10.00    0.80
   5   7   3    8.80    0.60
   5   7   3    8.00    0.70
   6  -7   3   19.30    1.10
  -6  -7  -3   20.10    0.90
   6  -7   3   16.70    1.00
   6   7   3   18.30    1.00
   6   7   3   19.00    0.90
   7  -7   3    6.80    0.80
   7  -7   3    5.80    0.70
   7   7   3    5.30    0.60
   7   7   3    5.80    0.60
   8  -7   3   32.70    1.60
   8  -7   3   34.10    1.50
   8   7   3   31.50    1.30
   8   7   3   30.20    1.50
   9  -7   3   22.30    1.20
   9  -7   3   19.90    1.40
   9   7   3   21.00    1.20
   9   7   3   22.30    1.20
  10  -7   3    0.80    0.50
  10   7   3    0.60    0.40
  10   7   3    0.70    0.50
  11  -7   3    5.50    0.90
  11   7   3    3.80    0.70
  11   7   3    4.20    0.70
  12  -7   3    4.00    0.90
  12   7   3    4.70    0.70
  12   7   3    3.90    0.80
  13  -7   3   -0.60    0.50
  13   7   3   -0.10    0.50
  13   7   3    0.60    0.60
  14  -7   3    1.70    0.80
  14   7   3    2.00    0.70
  15  -7   3    0.30    0.80
  15   7   3    0.00    0.60
  17  -8  -3    0.40    0.90
  17   8  -3    0.40    0.60
  16  -8  -3    2.90    0.90
  16   8  -3    2.90    0.80
  15  -8  -3   -0.10    0.60
  15   8  -3    0.40    0.50
  14  -8  -3   -1.20    0.50
  14   8  -3    0.00    0.40
  13  -8  -3    0.30    0.60
  13  -8  -3    0.00    0.50
  13   8  -3    0.60    0.40
  12  -8  -3   -0.30    0.50
  12  -8  -3   -0.40    0.50
  12   8  -3    0.40    0.40
  11  -8  -3    1.40    0.60
  11  -8  -3    1.40    0.70
  11   8  -3    2.30    0.50
  10  -8  -3    4.70    0.80
  10  -8  -3    6.50    0.90
 -10  -8   3    5.90    0.70
  10   8  -3    6.30    0.70
  10   8  -3    7.40    0.80
   9  -8  -3    1.10    0.50
   9  -8  -3    0.80    0.50
  -9  -8   3    0.30    0.20
   9   8  -3    0.80    0.30
   9   8  -3    0.70    0.40
  -8  -8   3   11.50    0.80
   8  -8  -3   10.60    1.00
   8  -8  -3   10.60    0.90
   8   8  -3   10.00    0.70
   8   8  -3   12.00    0.80
  -7  -8   3    0.30    0.30
   7  -8  -3    0.50    0.40
   7   8  -3    0.60    0.30
   7   8  -3    0.20    0.30
  -6  -8   3    1.20    0.40
   6  -8  -3    0.60    0.40
   6   8  -3    0.70    0.20
   6   8  -3    0.50    0.30
   5  -8  -3    4.30    0.60
  -5  -8   3    4.30    0.50
   5   8  -3    3.90    0.40
   5   8  -3    4.60    0.40
  -4  -8   3   32.10    1.40
   4  -8  -3   31.10    1.50
   4   8  -3   32.10    1.20
   3  -8  -3   86.79    2.90
  -3  -8   3   87.39    2.80
   3   8  -3   84.59    2.60
  -3   8   3   82.29    2.70
   2  -8  -3    4.70    0.70
  -2  -8   3    5.10    0.60
  -2  -8   3    4.60    0.30
  -2   8   3    4.30    0.50
   2   8  -3    4.80    0.50
  -1  -8   3    2.20    0.20
  -1  -8   3    3.10    0.50
   1  -8  -3    2.00    0.50
   1   8  -3    2.00    0.30
  -1   8   3    2.50    0.40
   0  -8   3    1.20    0.40
   0  -8  -3    0.50    0.30
   0  -8   3    1.10    0.20
   0   8  -3    0.80    0.30
   0   8   3    1.00    0.30
   1  -8   3    0.80    0.20
  -1  -8  -3    1.30    0.40
   1  -8   3    2.30    0.50
   1   8   3    1.10    0.30
   1   8   3    1.10    0.20
  -2  -8  -3    6.40    0.60
   2  -8   3    5.40    0.50
   2  -8   3    6.80    0.70
   2   8   3    5.60    0.30
   2   8   3    4.80    0.50
   3  -8   3    4.80    0.50
  -3  -8  -3    3.90    0.50
   3  -8   3    5.60    0.60
   3   8   3    4.10    0.50
   3   8   3    4.40    0.30
   4  -8   3   49.00    2.00
  -4  -8  -3   49.70    1.70
   4   8   3   47.40    1.80
   4   8   3   47.10    1.50
  -5  -8  -3    2.40    0.40
   5  -8   3    1.40    0.40
   5  -8   3    2.00    0.50
   5   8   3    2.30    0.30
   5   8   3    2.00    0.40
   6  -8   3    1.10    0.50
   6  -8   3    0.10    0.40
   6   8   3    0.50    0.40
   6   8   3    0.10    0.30
   7  -8   3    5.30    0.70
   7  -8   3    6.80    0.80
   7   8   3    4.20    0.60
   7   8   3    4.60    0.50
   8  -8   3    7.60    0.90
   8  -8   3    9.30    0.90
   8   8   3    6.20    0.70
   8   8   3    8.20    0.70
   9  -8   3    9.80    1.00
   9  -8   3   10.30    1.00
   9   8   3    9.70    1.00
   9   8   3   10.30    0.80
  10  -8   3    4.60    0.90
  10   8   3    4.40    0.70
  11  -8   3   11.70    1.20
  11   8   3   10.60    1.10
  12  -8   3   16.60    1.50
  12   8   3   14.70    1.20
  13  -8   3    2.90    0.80
  13   8   3    2.70    0.70
  14  -8   3    3.60    0.90
  14   8   3    4.50    0.90
  15  -8   3    0.10    0.70
  15   8   3    0.80    0.60
  17  -9  -3    0.00    0.80
  17   9  -3   -0.90    0.50
  16  -9  -3    2.80    1.00
  16   9  -3    2.00    0.70
  15  -9  -3    0.80    0.70
  15   9  -3    0.20    0.50
  14  -9  -3    1.60    0.70
  14   9  -3    2.00    0.70
  13  -9  -3   -0.30    0.60
  13  -9  -3    0.60    0.60
  13   9  -3   -0.10    0.40
  12  -9  -3    1.10    0.60
  12  -9  -3    1.30    0.60
  12   9  -3    0.20    0.40
  11  -9  -3    1.10    0.70
  11  -9  -3    2.80    0.70
  11   9  -3    3.20    0.60
  10  -9  -3   -0.20    0.40
 -10  -9   3    0.70    0.40
  10  -9  -3   -0.10    0.60
  10   9  -3    0.50    0.40
   9  -9  -3   13.50    1.20
   9  -9  -3   12.70    1.20
   9   9  -3   14.50    1.00
   8  -9  -3    2.10    0.60
   8  -9  -3    2.60    0.50
  -8  -9   3    3.20    0.50
   8   9  -3    1.90    0.50
   7  -9  -3   11.60    0.90
   7  -9  -3   11.10    1.10
  -7  -9   3   12.10    0.80
   7   9  -3   11.80    0.80
   6  -9  -3    0.30    0.40
  -6  -9   3    0.30    0.30
   6   9  -3   -0.20    0.20
  -5  -9   3   23.20    1.20
   5  -9  -3   23.90    1.30
   5   9  -3   22.50    1.00
   4  -9  -3   52.99    2.20
  -4  -9   3   57.69    2.10
   4   9  -3   56.09    1.90
   3  -9  -3   34.30    1.60
  -3  -9   3   33.70    1.50
  -3   9   3   33.50    1.40
   3   9  -3   34.00    1.30
   2  -9  -3   16.40    1.10
  -2  -9   3   15.30    1.00
  -2   9   3   15.10    0.90
   2   9  -3   17.80    0.80
  -1  -9   3    2.20    0.50
   1  -9  -3    1.90    0.60
  -1  -9   3    1.20    0.10
   1   9  -3    1.20    0.30
  -1   9   3    1.80    0.40
   0  -9   3   29.30    1.40
   0  -9  -3   31.00    1.40
   0  -9   3   29.10    1.00
   0   9  -3   31.50    1.20
   0   9   3   32.30    1.30
   1  -9   3   54.79    1.70
   1  -9   3   54.79    2.10
  -1  -9  -3   55.29    2.10
   1   9   3   55.49    1.60
   1   9   3   53.59    1.90
   2  -9   3   18.90    1.10
  -2  -9  -3   18.90    1.00
   2  -9   3   17.10    0.80
   2   9   3   17.50    0.90
   2   9   3   17.30    0.60
   3  -9   3   16.80    1.10
   3  -9   3   18.40    0.90
   3   9   3   15.60    0.60
   3   9   3   17.50    0.90
  -4  -9  -3   47.30    1.80
   4  -9   3   44.10    1.70
   4  -9   3   48.70    2.00
   4   9   3   49.20    1.60
   4   9   3   46.90    1.80
   5  -9   3   66.89    2.50
   5  -9   3   60.99    2.20
  -5  -9  -3   64.69    2.20
   5   9   3   61.59    2.30
   6  -9   3    0.80    0.50
   6  -9   3    1.00    0.40
   6   9   3    0.80    0.40
   7  -9   3   12.20    1.00
   7  -9   3   10.00    1.00
   7   9   3   10.60    0.90
   8  -9   3   11.40    1.00
   8  -9   3    9.00    0.90
   8   9   3    7.00    0.80
   9  -9   3   19.50    1.40
   9  -9   3   20.40    1.30
   9   9   3   16.50    1.20
  10  -9   3   -0.20    0.60
  10   9   3   -0.20    0.50
  11  -9   3   14.40    1.30
  11   9   3   11.00    1.10
  12  -9   3    0.10    0.70
  12   9   3   -0.40    0.40
  13  -9   3   -0.50    0.60
  13   9   3   -0.20    0.50
  14  -9   3    0.00    0.80
  14   9   3    2.00    0.80
  16 -10  -3    0.50    0.90
  16  10  -3    1.60    0.60
  15 -10  -3   -1.50    0.60
  15  10  -3   -0.20    0.40
  14 -10  -3   -0.20    0.70
  14  10  -3   -0.10    0.40
  13 -10  -3    0.00    0.60
  13 -10  -3    1.00    0.70
  13  10  -3    0.20    0.40
  12 -10  -3    0.30    0.60
  12 -10  -3    0.40    0.60
  12  10  -3    0.90    0.50
  11 -10  -3    0.70    0.60
  11 -10  -3   -0.50    0.60
  11  10  -3    0.50    0.40
 -10 -10   3    1.20    0.40
  10 -10  -3    3.00    0.80
  10 -10  -3    1.10    0.70
  10  10  -3    0.90    0.50
  -9 -10   3    4.00    0.60
   9 -10  -3    2.00    0.60
   9 -10  -3    3.00    0.70
   9  10  -3    3.00    0.60
   8 -10  -3    0.20    0.50
   8 -10  -3   -0.30    0.40
  -8 -10   3    0.20    0.30
   8  10  -3   -0.20    0.30
   7 -10  -3    0.80    0.30
   7 -10  -3    1.30    0.60
  -7 -10   3    2.60    0.50
   7  10  -3    1.70    0.40
   6 -10  -3    0.10    0.40
  -6 -10   3    2.10    0.50
   6 -10  -3    0.10    0.30
   6  10  -3    0.40    0.30
  -5 -10   3    0.50    0.40
   5 -10  -3   -0.10    0.40
   5  10  -3    0.00    0.30
   4 -10  -3   21.30    1.30
  -4 -10   3   22.30    1.20
   4  10  -3   22.60    1.00
   3 -10  -3   65.69    2.60
  -3 -10   3   68.19    2.50
  -3  10   3   69.79    2.40
   3  10  -3   69.09    2.30
   2 -10  -3    6.50    0.80
  -2 -10   3    5.00    0.70
   2  10  -3    4.70    0.50
  -2  10   3    4.90    0.60
  -1 -10   3    0.80    0.40
   1 -10  -3    0.90    0.40
   1  10  -3    1.40    0.40
  -1  10   3    1.10    0.40
   0 -10  -3   43.20    1.80
   0 -10   3   38.60    1.80
   0  10   3   37.90    1.50
   0  10  -3   37.60    1.50
   1 -10   3    0.00    0.40
   1 -10   3    0.70    0.20
  -1 -10  -3    0.80    0.40
   1  10   3    0.20    0.30
  -2 -10  -3    1.10    0.40
   2 -10   3   -0.60    0.40
   2 -10   3    0.30    0.20
   2  10   3    0.80    0.30
   3 -10   3   10.80    0.90
   3 -10   3   10.50    0.70
  -3 -10  -3   11.00    0.80
   3  10   3   10.00    0.70
   4 -10   3    1.80    0.40
   4 -10   3    1.40    0.50
  -4 -10  -3    1.80    0.40
   4  10   3    1.70    0.40
  -5 -10  -3    1.40    0.40
   5 -10   3    0.50    0.30
   5 -10   3    0.90    0.50
   5  10   3    1.90    0.40
   6 -10   3   16.10    1.00
   6 -10   3   16.10    1.20
   6  10   3   15.90    1.00
   7 -10   3    6.50    0.90
   7 -10   3    4.20    0.70
   7  10   3    4.70    0.70
   8 -10   3   23.40    1.50
   8 -10   3   22.50    1.40
   8  10   3   21.90    1.30
   9 -10   3   -0.10    0.50
   9 -10   3    1.60    0.60
   9  10   3    0.70    0.50
  10 -10   3    3.60    0.80
  10  10   3    2.40    0.70
  11 -10   3    0.60    0.70
  11  10   3    0.70    0.60
  12 -10   3    2.10    0.80
  12  10   3    3.40    0.80
  13 -10   3    1.10    0.80
  13  10   3    0.70    0.60
  14 -10   3   -1.10    0.70
  14  10   3   -0.30    0.60
  16 -11  -3    1.10    0.90
  16  11  -3    0.80    0.60
  15 -11  -3    0.20    0.80
  15  11  -3    0.90    0.50
  14 -11  -3    0.30    0.70
  14  11  -3    1.50    0.60
  13 -11  -3    2.20    0.80
  13 -11  -3    1.20    0.70
  13  11  -3    2.10    0.60
  12 -11  -3    1.30    0.70
  12 -11  -3    1.30    0.70
  12  11  -3    2.90    0.70
  11 -11  -3    2.20    0.70
  11 -11  -3    3.30    0.90
  11  11  -3    3.20    0.70
  10 -11  -3   17.40    1.40
  10 -11  -3   15.00    1.40
  10  11  -3   18.30    1.20
   9 -11  -3    1.00    0.70
   9 -11  -3    1.90    0.60
  -9 -11   3    2.10    0.50
   9  11  -3    2.50    0.60
   8 -11  -3    1.00    0.40
  -8 -11   3    3.30    0.60
   8 -11  -3    1.40    0.70
   8  11  -3    1.90    0.50
   7 -11  -3    1.80    0.70
  -7 -11   3    2.50    0.60
   7 -11  -3    2.00    0.50
   7  11  -3    2.20    0.50
   6 -11  -3    1.90    0.60
  -6 -11   3    2.10    0.50
   6 -11  -3    1.50    0.40
   6  11  -3    1.20    0.40
   5 -11  -3    2.90    0.70
   5 -11  -3    4.30    0.60
  -5 -11   3    3.40    0.60
   5  11  -3    3.60    0.50
   4 -11  -3   33.70    1.70
  -4 -11   3   30.60    1.50
   4  11  -3   32.40    1.40
   3 -11  -3    3.00    0.60
  -3 -11   3    2.10    0.50
  -3  11   3    2.00    0.40
   3  11  -3    2.30    0.40
  -2 -11   3    4.20    0.70
   2 -11  -3    3.50    0.70
   2  11  -3    4.30    0.50
  -2  11   3    3.90    0.50
   1 -11  -3    1.50    0.50
  -1 -11   3    2.40    0.60
   1  11  -3    1.60    0.40
  -1  11   3    1.00    0.40
   0 -11   3    4.90    0.70
   0 -11  -3    4.30    0.70
   0  11   3    4.80    0.50
   0  11  -3    4.20    0.50
  -1 -11  -3    5.00    0.70
   1 -11   3    5.80    0.80
   1  11   3    5.00    0.60
  -2 -11  -3    2.60    0.50
   2 -11   3    1.70    0.50
   2  11   3    1.40    0.40
   3 -11   3    2.10    0.60
  -3 -11  -3    0.90    0.40
   3  11   3    1.00    0.40
   4 -11   3   10.90    1.10
   4 -11   3   10.80    0.80
   4  11   3   11.30    0.80
  -5 -11  -3   -0.30    0.30
   5 -11   3   -0.10    0.40
   5 -11   3    0.10    0.40
   5  11   3    0.00    0.40
   6 -11   3   14.20    1.20
   6  11   3   12.70    1.00
   7 -11   3   24.70    1.40
   7 -11   3   25.60    1.60
   7  11   3   27.50    1.40
   8 -11   3    0.10    0.60
   8 -11   3    0.50    0.50
   8  11   3    0.10    0.50
   9 -11   3    0.40    0.60
   9 -11   3    0.30    0.60
   9  11   3   -0.30    0.50
  10 -11   3    1.70    0.70
  10  11   3    3.40    0.80
  11 -11   3    8.80    1.10
  11  11   3    8.50    1.00
  12 -11   3   -0.60    0.70
  12  11   3    1.40    0.60
  13 -11   3   -0.30    0.60
  13  11   3    0.60    0.60
  15 -12  -3    1.00    0.90
  15  12  -3    0.10    0.60
  14 -12  -3    0.50    0.80
  14 -12  -3   -1.50    0.70
  14  12  -3    0.70    0.60
  13 -12  -3   -0.30    0.60
  13 -12  -3    1.10    0.70
  13  12  -3    0.60    0.60
  12 -12  -3    0.50    0.60
  12 -12  -3    0.60    0.70
  12  12  -3    0.30    0.50
  11 -12  -3   -0.60    0.60
  11 -12  -3    0.30    0.60
  11  12  -3    0.10    0.50
  10 -12  -3   22.20    1.50
  10 -12  -3   21.90    1.60
  10  12  -3   23.50    1.30
  -9 -12   3    0.50    0.40
   9 -12  -3   -0.20    0.50
   9 -12  -3    0.60    0.60
   9  12  -3    0.60    0.40
  -8 -12   3    0.80    0.50
   8 -12  -3   -0.80    0.70
   8 -12  -3    0.30    0.50
   8  12  -3    0.60    0.40
   7 -12  -3    0.70    0.60
  -7 -12   3    0.80    0.40
   7  12  -3    1.10    0.40
  -6 -12   3    0.30    0.40
   6 -12  -3    0.10    0.50
   6  12  -3   -0.10    0.30
  -5 -12   3    2.70    0.60
   5 -12  -3    3.80    0.70
   5  12  -3    3.00    0.50
  -4 -12   3    1.60    0.50
   4 -12  -3    2.50    0.70
   4  12  -3    1.50    0.40
  -3 -12   3   10.80    1.10
   3 -12  -3   10.30    1.10
   3  12  -3   11.60    0.80
  -3  12   3   11.10    0.80
  -2 -12   3   16.70    1.20
   2 -12  -3   14.00    1.10
   2  12  -3   13.90    0.90
  -2  12   3   13.80    0.90
  -1 -12   3    9.00    1.00
   1 -12  -3    8.30    0.90
   1  12  -3    6.40    0.60
  -1  12   3    6.30    0.70
   0 -12   3   -0.10    0.50
   0 -12  -3    0.00    0.40
   0  12   3   -0.50    0.20
   0  12  -3   -0.20    0.30
   1 -12   3    1.30    0.50
  -1 -12  -3    1.20    0.50
   1  12   3    0.70    0.30
  -2 -12  -3    3.10    0.60
   2 -12   3    3.60    0.70
   2  12   3    4.20    0.60
   3 -12   3    5.20    0.80
  -3 -12  -3    5.60    0.70
   3  12   3    4.80    0.60
   4 -12   3    2.40    0.70
  -4 -12  -3    3.50    0.60
   4  12   3    3.60    0.60
   5 -12   3    1.60    0.60
  -5 -12  -3    0.40    0.30
   5  12   3    0.70    0.40
   6 -12   3   -0.30    0.40
   6  12   3   -0.60    0.30
   7 -12   3   12.60    1.30
   7  12   3   14.30    1.10
   8 -12   3    2.50    0.70
   8 -12   3    1.40    0.60
   8  12   3    2.20    0.60
   9 -12   3    0.60    0.60
   9 -12   3    0.20    0.60
   9  12   3    0.40    0.50
  10 -12   3    1.00    0.70
  10  12   3   -0.30    0.50
  11 -12   3    1.90    0.80
  12 -12   3    0.30    0.80
  12  12   3    1.00    0.70
  13 -12   3   -1.50    0.70
  13  12   3    0.10    0.60
  14 -13  -3    1.50    0.80
  14  13  -3    0.90    0.60
  13 -13  -3   -0.10    0.60
  13  13  -3   -0.30    0.50
  12 -13  -3   -0.90    0.60
  12  13  -3   -0.70    0.50
  11 -13  -3   -0.30    0.60
  11  13  -3    0.60    0.50
  10 -13  -3    6.40    1.00
  10  13  -3    8.30    0.90
  -9 -13   3    1.20    0.50
   9 -13  -3    0.80    0.70
   9  13  -3   -0.10    0.40
  -8 -13   3    1.40    0.50
   8 -13  -3    2.30    0.80
   8  13  -3    0.70    0.40
   7 -13  -3    1.20    0.60
  -7 -13   3    2.90    0.70
   7  13  -3    1.60    0.50
   6 -13  -3    3.00    0.80
  -6 -13   3    3.20    0.70
   6  13  -3    4.10    0.60
   5 -13  -3    4.40    0.90
  -5 -13   3    3.50    0.70
   5  13  -3    3.00    0.50
   4 -13  -3   15.70    1.30
  -4 -13   3   17.50    1.20
   4  13  -3   15.50    1.00
   3 -13  -3    9.50    1.10
  -3 -13   3    8.10    1.00
   3  13  -3    9.90    0.80
  -2 -13   3    0.80    0.50
   2 -13  -3    0.10    0.50
   2  13  -3    0.30    0.40
  -2  13   3    0.70    0.40
   1 -13  -3    1.20    0.60
  -1 -13   3    1.80    0.60
   1  13  -3    2.20    0.50
  -1  13   3    1.90    0.40
   0 -13   3    3.20    0.70
   0 -13  -3    3.40    0.70
   0  13   3    4.10    0.60
   0  13  -3    5.30    0.70
   1 -13   3    0.40    0.50
  -1 -13  -3    0.40    0.50
   1  13   3    0.00    0.30
  -2 -13  -3   14.10    1.10
   2 -13   3   15.70    1.40
   2  13   3   13.30    1.00
  -3 -13  -3    0.70    0.50
   3 -13   3    1.00    0.60
   3  13   3   -0.10    0.30
  -4 -13  -3    0.20    0.40
   4 -13   3   -0.10    0.50
   4  13   3    0.60    0.40
   5 -13   3    0.50    0.60
  -5 -13  -3   -0.10    0.20
   5  13   3   -0.30    0.40
   6 -13   3    3.60    0.90
   6  13   3    2.50    0.60
   7 -13   3    0.30    0.60
   7  13   3    0.40    0.50
   8 -13   3    5.00    1.00
   8  13   3    6.40    0.90
   9 -13   3    1.20    0.70
   9  13   3    2.70    0.70
  10 -13   3    2.20    1.00
  10  13   3    1.70    0.70
  11  13   3    4.00    0.80
  12  13   3    2.30    0.80
  14 -14  -3    0.80    0.80
  13 -14  -3    0.40    0.80
  13  14  -3    0.50    0.50
  12 -14  -3    0.10    0.70
  12  14  -3    0.00    0.50
  11 -14  -3    1.20    0.80
  11  14  -3    0.10    0.50
  10 -14  -3    0.20    0.70
  10  14  -3    0.30    0.50
  -9 -14   3    0.10    0.50
   9 -14  -3    0.00    0.70
   9  14  -3   -0.10    0.40
   8 -14  -3    1.80    0.70
  -8 -14   3    2.60    0.70
   8  14  -3    1.80    0.60
   7 -14  -3    0.00    0.60
  -7 -14   3    0.50    0.50
   7  14  -3   -0.60    0.30
  -6 -14   3    2.90    0.70
   6 -14  -3    2.50    0.90
   6  14  -3    2.80    0.60
   5 -14  -3    1.10    0.70
  -5 -14   3    1.60    0.60
   5  14  -3    0.80    0.50
  -4 -14   3    6.20    0.90
   4 -14  -3    4.30    0.90
   4  14  -3    4.90    0.60
   3 -14  -3    1.20    0.60
  -3 -14   3    1.10    0.60
   3  14  -3    0.50    0.40
   2 -14  -3    0.40    0.60
  -2 -14   3    0.70    0.50
   2  14  -3    1.00    0.40
  -2  14   3    2.20    0.50
   1 -14  -3    3.00    0.70
  -1 -14   3    3.10    0.80
   1  14  -3    2.30    0.50
  -1  14   3    2.80    0.50
   0 -14   3    2.80    0.70
   0 -14  -3    4.90    0.80
   0  14   3    3.70    0.60
   1 -14   3    1.00    0.60
  -1 -14  -3    0.60    0.50
   1  14   3    1.30    0.40
  -2 -14  -3    0.50    0.50
   2 -14   3   -0.50    0.50
   2  14   3   -0.20    0.30
   3 -14   3   16.10    1.40
  -3 -14  -3   13.60    1.10
   3  14   3   14.00    1.10
   4 -14   3    1.40    0.70
  -4 -14  -3    0.80    0.50
   4  14   3    0.90    0.50
   5 -14   3   -0.30    0.50
   5  14   3   -0.30    0.40
   6 -14   3    2.90    0.80
   6  14   3    1.60    0.60
   7 -14   3   -0.30    0.60
   7  14   3   -0.60    0.40
   8 -14   3   -0.40    0.60
   8  14   3    1.10    0.60
   9 -14   3    4.00    0.90
   9  14   3    3.00    0.70
  10 -14   3    1.10    0.70
  10  14   3    0.00    0.60
  11  14   3   -0.20    0.50
  13 -15  -3   -0.10    0.70
  13  15  -3    0.20    0.60
  12 -15  -3    2.10    0.90
  12  15  -3   -0.10    0.60
  11 -15  -3    1.20    0.80
  11  15  -3   -0.50    0.50
  10 -15  -3    0.80    0.80
  10  15  -3    1.20    0.60
   9 -15  -3    2.00    0.90
  -9 -15   3    0.40    0.60
   9  15  -3    1.70    0.60
   8 -15  -3    1.70    0.80
  -8 -15   3    0.90    0.60
   8  15  -3    0.70    0.50
  -7 -15   3    1.30    0.60
   7 -15  -3    0.90    0.70
   7  15  -3    0.80    0.50
   6 -15  -3    1.60    0.70
  -6 -15   3    2.40    0.60
   6  15  -3    1.30    0.50
  -5 -15   3    1.40    0.60
   5 -15  -3    1.20    0.60
   5  15  -3    1.10    0.50
  -4 -15   3    0.40    0.50
   4 -15  -3    0.20    0.60
   4  15  -3    0.50    0.50
  -3 -15   3    0.70    0.60
   3 -15  -3    0.10    0.50
   3  15  -3    0.50    0.40
   2 -15  -3    0.80    0.60
  -2 -15   3   -0.20    0.50
   2  15  -3    0.30    0.40
  -2  15   3   -0.10    0.40
   1 -15  -3    2.20    0.70
  -1 -15   3    2.20    0.70
  -1  15   3    2.90    0.60
   1  15  -3    3.50    0.60
   0 -15   3    0.20    0.50
   0 -15  -3    0.00    0.60
   0  15   3   -0.20    0.30
   1 -15   3   -0.30    0.60
  -1 -15  -3   -0.40    0.50
   1  15   3   -0.20    0.30
   2 -15   3    0.60    0.70
  -2 -15  -3    0.20    0.50
   2  15   3    0.30    0.40
   3 -15   3   -0.10    0.50
  -3 -15  -3    0.00    0.50
   3  15   3    0.20    0.40
  -4 -15  -3    0.70    0.50
   4 -15   3    0.80    0.60
   4  15   3   -0.30    0.50
   5 -15   3    1.40    0.80
   5  15   3    1.10    0.60
   6 -15   3    0.40    0.70
   6  15   3    0.50    0.50
   7 -15   3    2.20    0.90
   7  15   3    1.30    0.60
   8 -15   3    1.20    0.80
   8  15   3    0.90    0.60
   9 -15   3    2.50    0.80
   9  15   3    0.90    0.60
  10 -15   3    0.60    0.80
  10  15   3    0.60    0.70
  12 -16  -3   -0.80    0.70
  12  16  -3    0.40    0.50
  11 -16  -3    0.50    0.80
  11  16  -3   -0.30    0.60
  10 -16  -3    1.00    0.80
  10  16  -3    1.80    0.60
   9 -16  -3    1.00    0.80
   9  16  -3    0.80    0.60
   8 -16  -3    1.90    0.90
  -8 -16   3    0.80    0.60
   8  16  -3    0.40    0.50
   7 -16  -3    2.30    0.90
  -7 -16   3    1.50    0.70
   7  16  -3    0.80    0.50
  -6 -16   3    1.30    0.60
   6 -16  -3   -0.20    0.60
   6  16  -3   -0.40    0.40
   5 -16  -3   -0.10    0.70
  -5 -16   3   -0.10    0.60
   5  16  -3    0.90    0.50
   4 -16  -3    0.80    0.70
  -4 -16   3    0.50    0.60
   4  16  -3    0.20    0.40
  -3 -16   3    3.90    0.90
   3 -16  -3    5.00    1.00
   3  16  -3    3.00    0.60
   2 -16  -3    2.30    0.80
  -2 -16   3    2.50    0.80
   2  16  -3    2.70    0.60
  -2  16   3    2.90    0.70
   1 -16  -3    0.50    0.60
  -1 -16   3    0.10    0.60
   1  16  -3   -0.70    0.40
  -1  16   3   -0.10    0.40
   0 -16   3   -0.50    0.50
   0 -16  -3   -0.80    0.50
   0  16   3    0.70    0.50
  -1 -16  -3    1.00    0.70
   1 -16   3    1.60    0.80
   1  16   3    1.80    0.60
   2 -16   3    0.00    0.60
  -2 -16  -3   -0.10    0.50
   2  16   3    0.50    0.50
  -3 -16  -3   -0.70    0.50
   3 -16   3   -0.80    0.60
   3  16   3   -0.20    0.40
   4 -16   3   -0.10    0.60
  -4 -16  -3    1.20    0.50
   4  16   3   -0.70    0.50
   5 -16   3   -0.80    0.50
   5  16   3   -0.30    0.50
   6 -16   3    1.00    0.70
   6  16   3    0.30    0.60
   7 -16   3   -1.40    0.50
   7  16   3    0.50    0.60
   8 -16   3    1.20    0.70
   8  16   3    0.20    0.50
   9 -16   3    1.00    0.70
   9  16   3   -0.50    0.60
  11 -17  -3    1.90    0.90
  10 -17  -3    1.90    0.90
  10  17  -3    1.20    0.70
   9 -17  -3    1.70    0.90
   9  17  -3    0.20    0.50
   8 -17  -3    1.50    0.80
  -8 -17   3    1.20    0.70
   8  17  -3    1.20    0.70
  -7 -17   3    0.20    0.60
   7 -17  -3   -0.10    0.70
   7  17  -3    0.10    0.50
   6 -17  -3    1.50    0.70
  -6 -17   3    1.60    0.60
   6  17  -3    1.20    0.50
  -5 -17   3    0.10    0.50
   5 -17  -3    0.00    0.70
   5  17  -3    0.00    0.40
   4 -17  -3    0.00    0.60
  -4 -17   3    0.10    0.60
   4  17  -3    2.10    0.60
   3 -17  -3   -0.80    0.60
  -3 -17   3   -0.10    0.60
   3  17  -3   -0.20    0.40
  -2 -17   3    0.40    0.60
   2 -17  -3   -0.80    0.60
   2  17  -3    0.20    0.40
  -2  17   3    0.90    0.50
   1 -17  -3    1.50    0.80
  -1 -17   3   -0.70    0.60
  -1  17   3   -0.60    0.40
   1  17  -3    0.00    0.40
   0 -17   3    2.60    0.80
   0 -17  -3    0.70    0.60
   0  17   3    2.10    0.60
  -1 -17  -3    0.30    0.60
   1 -17   3    0.20    0.70
   1  17   3    0.20    0.50
   2 -17   3   -0.10    0.60
  -2 -17  -3    0.30    0.60
   2  17   3    0.00    0.40
   3 -17   3    1.30    0.80
  -3 -17  -3    0.50    0.60
   3  17   3    0.90    0.50
   4 -17   3    0.60    0.70
  -4 -17  -3    0.60    0.60
   4  17   3   -0.40    0.50
   5 -17   3   -0.80    0.60
   5  17   3    0.50    0.60
   6 -17   3    1.90    0.80
   6  17   3    0.60    0.70
   7 -17   3    1.20    0.80
   7  17   3    0.40    0.50
   8 -17   3   -0.60    0.70
   8  17   3    0.10    0.50
   9 -18  -3    0.70    0.80
   9  18  -3   -0.50    0.50
   8 -18  -3    2.70    0.90
  -8 -18   3    1.60    0.80
   8  18  -3    1.80    0.60
   7 -18  -3    0.50    0.70
  -7 -18   3    0.30    0.60
   7  18  -3    0.20    0.50
  -6 -18   3    0.70    0.70
   6 -18  -3    0.10    0.60
   6  18  -3   -0.30    0.50
  -5 -18   3    0.90    0.70
   5 -18  -3    0.90    0.70
   5  18  -3    0.70    0.50
   4 -18  -3    2.00    0.80
  -4 -18   3    0.30    0.60
   4  18  -3    2.00    0.60
  -3 -18   3    1.00    0.70
   3 -18  -3    1.10    0.80
   3  18  -3    0.50    0.50
  -2 -18   3    0.70    0.60
   2 -18  -3    1.50    0.80
   2  18  -3    1.50    0.60
  -1 -18   3    4.70    1.10
   1 -18  -3    4.20    1.00
  -1  18   3    4.30    0.80
   0 -18   3    0.20    0.60
   0 -18  -3    0.40    0.70
   0  18   3    0.60    0.50
   1 -18   3    0.80    0.70
  -1 -18  -3    0.70    0.70
   1  18   3    1.40    0.60
  -2 -18  -3    0.20    0.70
   2 -18   3   -0.10    0.60
   2  18   3    0.40    0.50
   3 -18   3    0.90    0.70
  -3 -18  -3    0.50    0.70
   3  18   3    0.10    0.60
   4 -18   3    0.10    0.70
   4  18   3    0.10    0.50
   5 -18   3    0.20    0.60
   5  18   3    1.10    0.70
   6 -18   3    2.30    0.80
   6  18   3    0.90    0.70
   7 -18   3    0.60    0.80
   7  18   3    1.30    0.70
  -7 -19   3    0.10    0.70
   7 -19  -3    0.20    0.70
   7  19  -3   -0.90    0.50
  -6 -19   3    1.40    0.70
   6 -19  -3    1.20    0.90
   6  19  -3    1.20    0.60
  -5 -19   3    0.70    0.70
   5 -19  -3   -0.30    0.70
   5  19  -3    1.00    0.50
  -4 -19   3    1.20    0.80
   4 -19  -3    0.60    0.70
   4  19  -3    0.30    0.50
   3 -19  -3   -0.10    0.70
  -3 -19   3   -0.20    0.60
   3  19  -3    0.80    0.60
   2 -19  -3    0.40    0.70
  -2 -19   3    0.60    0.60
   2  19  -3    0.30    0.50
  -1 -19   3   -0.60    0.60
   1 -19  -3    0.70    0.80
  -1  19   3    0.40    0.50
   0 -19   3    0.40    0.70
   0 -19  -3    0.60    0.80
   0  19   3   -0.10    0.50
   1 -19   3    0.20    0.80
  -1 -19  -3   -0.10    0.70
   1  19   3    0.30    0.50
  -2 -19  -3   -0.30    0.60
   2 -19   3   -1.40    0.60
   2  19   3   -0.40    0.50
   3 -19   3    0.10    0.70
  -3 -19  -3    0.90    0.70
   3  19   3    0.40    0.50
   4 -19   3    0.90    0.70
   4  19   3   -0.40    0.50
   5 -19   3    0.50    0.80
   5  19   3   -0.40    0.50
   4 -20  -3    0.60    0.80
  -4 -20   3   -0.60    0.70
   4  20  -3    0.60    0.60
  -3 -20   3    0.70    0.70
   3 -20  -3    4.70    1.20
   3  20  -3    0.40    0.60
  -2 -20   3    0.10    0.60
   2 -20  -3    0.40    0.80
   1 -20  -3    1.00    0.80
  -1 -20   3    0.40    0.80
   0 -20   3    1.40    0.90
   0 -20  -3    0.80    0.80
   0  20   3    0.60    0.60
   1 -20   3    1.20    0.80
  -1 -20  -3    0.70    0.70
   1  20   3    0.50    0.60
   2 -20   3    1.50    0.90
  -2 -20  -3    1.20    0.70
   2  20   3    0.70    0.60
  19   0  -4    0.10    0.70
  18   0  -4   -0.50    0.60
  17   0  -4   -0.20    0.60
  16   0  -4    0.50    0.50
  15   0  -4   -0.10    0.50
  14   0  -4   10.70    1.20
  13   0  -4   -0.10    0.50
  12   0  -4  215.28    6.70
  12   0  -4  213.28    6.20
  11   0  -4    0.00    0.30
  11   0  -4   -0.10    0.40
  10   0  -4   -0.20    0.20
   9   0  -4   -0.10    0.20
   8   0  -4    2.40    0.40
   7   0  -4   -0.30    0.20
   6   0  -4   75.69    2.40
   5   0  -4    0.20    0.20
   4   0  -4  155.18    4.40
  -3   0   4   -0.90    0.20
  -3   0   4   -1.00    0.20
  -2   0   4 3630.64   97.09
  -2   0   4 3695.83   97.09
  -1   0   4    0.00    0.10
  -1   0   4   -0.10    0.10
  -1   0   4    0.30    0.10
   0   0   4   49.70    1.50
   0   0   4   52.19    1.50
   1   0   4   -0.10    0.10
   1   0   4   -0.20    0.10
   2   0   4    9.20    0.50
   2   0   4    8.80    0.40
   3   0   4    0.20    0.10
   4   0   4   11.70    0.70
   4   0   4   12.90    0.40
   5   0   4   -0.20    0.20
   6   0   4  258.17    7.30
   7   0   4   -0.20    0.30
   8   0   4    3.80    0.60
   9   0   4    1.20    0.40
  10   0   4    3.00    0.60
  11   0   4   -0.10    0.50
  12   0   4    1.00    0.50
  13   0   4   -0.10    0.50
  14   0   4    0.00    0.60
  15   0   4   -0.30    0.70
  16   0   4    2.60    1.00
  19  -1  -4    0.30    0.70
  19   1  -4    0.30    0.80
  18  -1  -4   -0.20    0.60
  18   1  -4   -0.10    0.60
  17  -1  -4    2.00    0.70
  17   1  -4    1.20    0.70
  16  -1  -4    0.60    0.60
  16   1  -4    1.30    0.60
  15  -1  -4    3.20    0.80
  15   1  -4    4.00    0.80
  14  -1  -4    6.30    0.90
  14   1  -4    6.90    1.00
  13  -1  -4    9.40    1.10
  13  -1  -4    9.90    1.00
  13   1  -4    9.30    1.10
  12  -1  -4    4.20    0.70
  12  -1  -4    2.60    0.50
  12   1  -4    3.70    0.50
  12   1  -4    3.30    0.70
  11  -1  -4    4.00    0.50
  11  -1  -4    3.60    0.70
  11   1  -4    4.10    0.50
  11   1  -4    2.60    0.60
  10  -1  -4    5.00    0.60
  10   1  -4    5.10    0.50
   9  -1  -4    8.20    0.60
   9   1  -4    8.30    0.60
   8  -1  -4   30.30    1.20
   8   1  -4   32.30    1.30
   7  -1  -4   16.80    0.80
   7   1  -4   17.30    0.80
  -6  -1   4    2.00    0.30
   6  -1  -4    1.80    0.30
  -5  -1   4   12.50    0.60
   5  -1  -4   14.10    0.70
   4  -1  -4    4.10    0.30
  -4  -1   4    4.80    0.40
   3  -1  -4  105.49    3.00
  -3  -1   4  102.59    3.00
  -3  -1   4  103.19    3.00
  -3   1   4  103.59    3.00
   2  -1  -4  319.97    8.40
  -2  -1   4  304.47    8.40
  -2  -1   4  306.57    8.30
  -2   1   4  306.57    8.30
  -2   1   4  313.97    8.20
  -1  -1   4   18.00    0.70
   1  -1  -4   19.80    0.70
  -1  -1   4   19.20    0.70
  -1   1   4   18.60    0.70
  -1   1   4   19.00    0.60
   0  -1   4   67.79    1.80
   0  -1  -4   51.89    1.80
   0  -1   4   66.29    1.80
   0   1   4   62.99    1.80
   1  -1   4    3.50    0.30
   1  -1   4    3.00    0.20
  -1  -1  -4    3.10    0.20
   1   1   4    2.60    0.30
  -2  -1  -4  160.48    4.30
   2  -1   4  161.88    4.40
   2  -1   4  159.48    4.50
   2   1   4  164.78    4.50
   3  -1   4   99.29    2.70
   3  -1   4   97.59    2.90
   3   1   4   96.89    2.90
   4  -1   4   -0.10    0.10
   4  -1   4    0.10    0.20
   4   1   4    0.00    0.20
   5  -1   4    2.60    0.20
   5  -1   4    2.00    0.40
   5   1   4    2.20    0.40
   6  -1   4    5.00    0.30
   6  -1   4    5.20    0.60
   6   1   4    5.00    0.50
   7  -1   4    0.20    0.30
   7   1   4    0.20    0.30
   8  -1   4    1.60    0.50
   8   1   4    1.60    0.40
   9  -1   4   15.10    1.10
   9   1   4   17.50    1.10
  10  -1   4   18.40    1.20
  10   1   4   20.70    1.30
  11  -1   4   -0.10    0.50
  11   1   4    0.10    0.50
  12  -1   4    1.40    0.70
  12   1   4    1.60    0.60
  13  -1   4    3.30    0.80
  13   1   4    4.60    0.90
  14  -1   4    0.20    0.70
  14   1   4   -0.40    0.50
  15  -1   4    4.90    1.00
  15   1   4    2.40    0.80
  16  -1   4   -0.30    0.70
  16   1   4   -1.00    0.60
  19  -2  -4   -0.40    0.60
  19   2  -4   -0.20    0.60
  18  -2  -4    1.20    0.80
  18   2  -4    1.20    0.80
  17  -2  -4   19.40    1.60
  17   2  -4   12.30    1.40
  16  -2  -4    0.00    0.50
  16   2  -4    0.00    0.50
  15  -2  -4    4.70    0.90
  15   2  -4    3.60    0.80
  14  -2  -4    0.40    0.50
  14   2  -4   -0.90    0.30
  13  -2  -4    0.40    0.50
  13  -2  -4    0.70    0.40
  13   2  -4    1.00    0.50
  12  -2  -4    0.90    0.40
  12  -2  -4    0.60    0.50
  12   2  -4    1.00    0.40
  12   2  -4    1.00    0.60
  11  -2  -4    0.70    0.50
  11  -2  -4    0.30    0.30
  11   2  -4    0.90    0.50
  11   2  -4    0.70    0.30
  10  -2  -4   15.30    0.90
  10   2  -4   15.00    0.80
   9  -2  -4    5.20    0.60
   9   2  -4    6.30    0.60
   8  -2  -4    4.10    0.50
   7  -2  -4  251.97    7.00
  -7  -2   4  243.58    6.90
  -6  -2   4  282.27    7.80
   6  -2  -4  284.37    7.80
  -5  -2   4    4.90    0.40
   5  -2  -4    5.30    0.40
   4  -2  -4    0.10    0.10
  -4  -2   4    0.10    0.10
  -3  -2   4   30.50    1.00
   3  -2  -4   30.30    1.10
  -3  -2   4   30.30    1.10
  -3   2   4   31.00    1.10
  -2  -2   4    6.20    0.40
   2  -2  -4    6.30    0.40
  -2  -2   4    6.00    0.30
   2   2  -4    6.60    0.20
  -2   2   4    6.10    0.40
   1  -2  -4    0.60    0.20
  -1  -2   4    0.60    0.20
  -1  -2   4    0.70    0.10
  -1   2   4    0.30    0.10
  -1   2   4    0.40    0.10
   0  -2   4  172.48    4.60
   0  -2   4  169.58    4.60
   0   2   4  162.18    4.50
   0   2   4  160.48    4.50
   1  -2   4  178.48    4.90
  -1  -2  -4  185.88    4.90
   1  -2   4  179.98    4.90
   1   2   4  177.48    4.90
   1   2   4  175.88    4.90
   2  -2   4   94.19    2.80
   2  -2   4   90.89    2.70
  -2  -2  -4   96.99    2.60
   2   2   4   94.59    2.70
  -3  -2  -4  250.37    6.20
   3  -2   4  217.58    6.40
   3  -2   4  226.18    6.30
   3   2   4  234.38    6.40
   4  -2   4   69.49    2.10
   4  -2   4   70.99    2.30
   4   2   4   72.69    2.20
   5  -2   4    0.00    0.30
   5  -2   4    0.40    0.20
   5   2   4    0.00    0.20
   6  -2   4    0.20    0.30
   6  -2   4   -0.10    0.20
   6   2   4   -0.30    0.30
   7  -2   4    0.80    0.40
   7  -2   4    0.40    0.20
   7   2   4    0.20    0.30
   8  -2   4   -0.30    0.30
   8   2   4    0.10    0.40
   9  -2   4   84.49    3.10
   9   2   4   87.59    3.00
  10  -2   4    0.20    0.40
  10   2   4    0.50    0.40
  11  -2   4    0.50    0.50
  11   2   4    0.60    0.50
  12  -2   4    8.10    1.00
  12   2   4    7.20    0.90
  13  -2   4    9.80    1.20
  13   2   4    8.20    1.10
  14  -2   4   -0.40    0.50
  14   2   4    0.50    0.60
  15  -2   4    1.40    0.70
  15   2   4    0.20    0.70
  16  -2   4   -1.10    0.60
  16   2   4    0.10    0.70
  18  -3  -4   -0.40    0.60
  18   3  -4   -0.10    0.60
  17  -3  -4    0.20    0.60
  17   3  -4    0.20    0.60
  16  -3  -4   -0.10    0.50
  16   3  -4    1.10    0.60
  15  -3  -4    2.90    0.80
  15   3  -4    2.50    0.70
  14  -3  -4    0.30    0.60
  14   3  -4   -0.30    0.40
  13  -3  -4    0.00    0.40
  13  -3  -4   -0.40    0.40
  13   3  -4    0.30    0.50
  12  -3  -4   27.80    1.40
  12  -3  -4   29.10    1.70
  12   3  -4   28.20    1.30
  12   3  -4   28.80    1.60
  11  -3  -4   14.10    1.20
  11  -3  -4   10.30    0.80
  11   3  -4   13.00    0.80
  11   3  -4   13.00    1.00
  10  -3  -4   47.50    1.80
  10   3  -4   48.10    1.80
   8  -3  -4  106.59    3.30
  -8  -3   4  107.09    3.30
   7  -3  -4   25.80    1.10
  -7  -3   4   26.60    1.10
  -6  -3   4  324.47    8.80
   6  -3  -4  316.67    8.80
   5  -3  -4    1.00    0.20
  -5  -3   4    1.10    0.20
  -4  -3   4    2.00    0.30
   4  -3  -4    2.70    0.30
   3  -3  -4   10.40    0.60
  -3  -3   4   10.20    0.60
   3   3  -4   10.50    0.40
  -2  -3   4  125.49    3.60
   2  -3  -4  120.29    3.60
  -2   3   4  126.89    3.50
  -2   3   4  126.39    3.50
   2   3  -4  127.79    3.40
   1  -3  -4    0.40    0.20
  -1  -3   4    0.90    0.20
  -1  -3   4    1.00    0.20
  -1   3   4    0.30    0.10
  -1   3   4    0.60    0.10
   0  -3   4  597.04   15.90
   0  -3   4  603.24   15.80
   0   3   4  581.54   15.80
   0   3   4  601.94   15.80
   1  -3   4   16.00    0.70
   1  -3   4   17.00    0.70
  -1  -3  -4   18.10    0.60
   1   3   4   16.30    0.60
   1   3   4   15.70    0.70
  -2  -3  -4   15.60    0.60
   2  -3   4   15.80    0.70
   2  -3   4   14.50    0.70
   2   3   4   14.20    0.70
   2   3   4   15.00    0.60
   3  -3   4    1.90    0.30
  -3  -3  -4    2.20    0.20
   3   3   4    1.70    0.30
   4  -3   4   32.40    1.30
   4  -3   4   32.80    1.20
   4   3   4   35.60    1.30
   5  -3   4   24.70    1.10
   5  -3   4   24.90    1.00
   5   3   4   25.40    1.10
   6  -3   4   18.50    1.00
   6  -3   4   18.40    0.80
   6   3   4   18.30    0.90
   7  -3   4    0.80    0.30
   7  -3   4   -0.10    0.30
   7   3   4    0.40    0.30
   8  -3   4    0.40    0.40
   8   3   4    0.70    0.40
   9  -3   4   23.30    1.30
   9   3   4   23.50    1.30
  10  -3   4    8.50    1.00
  10   3   4    8.80    0.90
  11  -3   4    0.10    0.50
  11   3   4    0.00    0.40
  12  -3   4   -0.70    0.50
  12   3   4    0.30    0.50
  13  -3   4    0.90    0.60
  13   3   4    0.40    0.60
  14  -3   4    3.20    0.90
  14   3   4    2.40    0.70
  15  -3   4    1.00    0.80
  15   3   4    1.10    0.80
  16  -3   4   -1.10    0.70
  16   3   4   -0.80    0.70
  18  -4  -4    0.70    0.80
  18   4  -4   -0.10    0.60
  17  -4  -4    0.70    0.70
  17   4  -4    0.00    0.60
  16  -4  -4    1.10    0.70
  16   4  -4   -0.30    0.40
  15  -4  -4    1.00    0.60
  15   4  -4    1.30    0.60
  14  -4  -4    3.20    0.80
  14   4  -4    2.10    0.60
  13  -4  -4    4.60    0.70
  13  -4  -4    2.70    0.70
  13   4  -4    3.30    0.70
  12  -4  -4    1.40    0.50
  12  -4  -4    1.40    0.60
  12   4  -4    1.60    0.50
  12   4  -4    1.00    0.40
  11  -4  -4   22.00    1.20
  11  -4  -4   23.00    1.50
  11   4  -4   22.90    1.30
 -10  -4   4    7.80    0.60
  10  -4  -4    5.50    0.60
  10   4  -4    7.20    0.80
  -8  -4   4    6.90    0.60
   8  -4  -4    5.50    0.60
  -7  -4   4    0.50    0.20
   7  -4  -4    0.70    0.30
  -6  -4   4    1.50    0.30
   6  -4  -4    1.70    0.40
  -5  -4   4   12.60    0.70
   5  -4  -4   13.10    0.70
   5   4  -4   11.90    0.60
  -4  -4   4   52.99    1.80
   4  -4  -4   52.79    1.80
   4   4  -4   53.39    1.60
  -3  -4   4  257.07    7.10
  -3  -4   4  255.07    6.90
   3  -4  -4  254.17    7.10
   3   4  -4  250.77    6.80
   2  -4  -4   42.00    1.40
  -2  -4   4   40.70    1.40
  -2  -4   4   41.20    1.30
  -2   4   4   41.20    1.30
   2   4  -4   40.40    1.20
  -2   4   4   41.10    1.30
  -1  -4   4  162.68    4.70
   1  -4  -4  161.68    4.60
  -1   4   4  167.78    4.60
   1   4  -4  168.68    4.50
  -1   4   4  163.88    4.50
   0  -4   4   34.50    1.20
   0   4   4   34.50    1.10
   0   4   4   33.20    1.10
   1  -4   4    9.40    0.50
   1  -4   4    9.70    0.50
  -1  -4  -4    9.50    0.50
   1   4   4    9.20    0.40
   1   4   4    9.80    0.50
   2  -4   4   10.20    0.60
  -2  -4  -4   11.60    0.50
   2  -4   4   11.70    0.60
   2   4   4   10.70    0.60
   2   4   4   11.10    0.50
   3  -4   4    3.60    0.40
  -3  -4  -4    3.80    0.30
   3  -4   4    3.80    0.40
   3   4   4    3.50    0.40
   3   4   4    3.70    0.40
   4  -4   4   40.00    1.40
  -4  -4  -4   39.90    1.20
   4  -4   4   40.20    1.50
   4   4   4   38.80    1.50
   4   4   4   40.60    1.40
   5  -4   4  162.08    4.70
  -5  -4  -4  163.78    4.40
   5  -4   4  166.28    4.90
   5   4   4  161.28    4.70
   6  -4   4   19.60    1.00
   6  -4   4   19.80    0.90
   6   4   4   18.30    0.90
   7  -4   4   68.59    2.20
   7  -4   4   63.59    2.40
   7   4   4   66.09    2.30
   8  -4   4    0.30    0.40
   8   4   4    0.70    0.40
   9  -4   4   -0.30    0.40
   9   4   4    0.60    0.40
  10  -4   4    2.70    0.70
  10   4   4    2.50    0.60
  11  -4   4   -0.50    0.50
  11   4   4   -0.30    0.50
  12  -4   4    0.40    0.60
  12   4   4    0.10    0.50
  13  -4   4    0.20    0.60
  13   4   4    1.00    0.60
  14  -4   4   -0.60    0.60
  14   4   4   -0.70    0.60
  15  -4   4    0.50    0.80
  15   4   4    0.30    0.60
  18  -5  -4   -0.40    0.80
  18   5  -4   -0.10    0.70
  17  -5  -4    1.70    0.80
  17   5  -4    0.50    0.60
  16  -5  -4    0.60    0.70
  16   5  -4    0.40    0.60
  15  -5  -4    1.60    0.80
  15   5  -4    1.80    0.70
  14  -5  -4   10.90    1.20
  14   5  -4    7.60    1.00
  13  -5  -4    0.00    0.50
  13  -5  -4    1.30    0.50
  13   5  -4    0.80    0.50
  12  -5  -4   22.90    1.30
  12  -5  -4   25.30    1.60
  12   5  -4   26.80    1.50
  11  -5  -4    5.30    0.80
 -11  -5   4    4.60    0.60
  11  -5  -4    4.10    0.60
  11   5  -4    4.80    0.70
 -10  -5   4    3.50    0.50
  10  -5  -4    5.20    0.70
  10   5  -4    4.20    0.60
  -9  -5   4    4.30    0.50
  -8  -5   4  177.58    5.20
   8  -5  -4  180.18    5.30
   7  -5  -4   15.40    0.90
  -7  -5   4   15.00    0.80
   6  -5  -4  102.69    3.30
  -6  -5   4  104.29    3.20
   6   5  -4  104.39    3.10
  -5  -5   4  153.18    4.40
   5  -5  -4  151.58    4.50
   5   5  -4  148.79    4.20
  -4  -5   4   25.00    1.10
   4  -5  -4   24.20    1.10
   4   5  -4   24.60    0.90
  -3  -5   4  132.59    3.90
   3  -5  -4  136.09    4.00
  -3  -5   4  132.29    3.70
  -3   5   4  135.79    3.80
   3   5  -4  133.09    3.70
  -2  -5   4   -0.10    0.10
   2  -5  -4    0.00    0.20
  -2  -5   4   -0.10    0.20
  -2   5   4    0.00    0.10
   2   5  -4    0.00    0.10
  -2   5   4    0.10    0.10
   1  -5  -4    5.10    0.50
  -1  -5   4    5.60    0.50
  -1  -5   4    4.60    0.30
   1   5  -4    5.00    0.30
  -1   5   4    4.60    0.30
  -1   5   4    4.50    0.40
   0  -5   4   58.49    2.00
   0  -5   4   59.09    1.80
   0  -5  -4   60.99    1.90
   0   5   4   59.89    1.90
   0   5   4   59.89    1.80
  -1  -5  -4   12.50    0.70
   1  -5   4   15.40    0.80
   1   5   4   15.10    0.60
   1   5   4   15.70    0.70
   2  -5   4   50.19    1.80
   2  -5   4   50.79    1.70
  -2  -5  -4   50.49    1.60
   2   5   4   51.19    1.60
   2   5   4   50.59    1.70
  -3  -5  -4   42.60    1.40
   3  -5   4   43.20    1.60
   3  -5   4   45.20    1.60
   3   5   4   43.50    1.50
   3   5   4   44.40    1.40
   4  -5   4   32.60    1.30
   4  -5   4   31.50    1.30
  -4  -5  -4   31.80    1.10
   4   5   4   35.00    1.20
   4   5   4   33.10    1.30
   5  -5   4    0.50    0.30
   5  -5   4    1.10    0.30
  -5  -5  -4    1.10    0.20
   5   5   4    0.90    0.30
   5   5   4    0.70    0.30
   6  -5   4   49.99    1.90
   6  -5   4   49.70    1.80
   6   5   4   48.90    1.90
   6   5   4   51.89    1.80
   7  -5   4    4.90    0.70
   7  -5   4    3.70    0.50
   7   5   4    3.90    0.50
   8  -5   4    5.40    0.70
   8   5   4    8.80    0.80
   9  -5   4    0.30    0.50
   9   5   4    0.40    0.40
  10  -5   4   14.40    1.20
  10   5   4   16.00    1.10
  11  -5   4    4.60    0.90
  11   5   4    5.70    0.80
  12  -5   4    1.80    0.70
  12   5   4    1.90    0.60
  13  -5   4    3.70    0.90
  13   5   4    2.20    0.70
  14  -5   4    1.70    0.80
  14   5   4    1.10    0.70
  15  -5   4    1.30    0.90
  15   5   4    1.60    0.80
  18  -6  -4    3.60    1.00
  17  -6  -4   -0.20    0.70
  17   6  -4   -0.20    0.50
  16  -6  -4    0.00    0.70
  16   6  -4    0.80    0.60
  15  -6  -4    1.20    0.70
  15   6  -4    1.00    0.60
  14  -6  -4    7.80    1.40
  14  -6  -4    4.20    0.90
  14   6  -4    5.90    0.90
  13  -6  -4    1.40    0.70
  13  -6  -4    0.90    0.50
  13   6  -4    1.30    0.50
  12  -6  -4   -0.60    0.40
  12  -6  -4   -0.40    0.40
  12   6  -4   -0.40    0.30
 -11  -6   4    0.30    0.30
  11  -6  -4    1.10    0.60
  11  -6  -4    1.00    0.50
  11   6  -4    0.00    0.40
  10  -6  -4   19.10    1.20
  10   6  -4   19.30    1.10
   9  -6  -4   13.80    1.00
  -9  -6   4   12.10    0.80
   9   6  -4   13.00    0.90
   8  -6  -4   38.80    1.70
  -8  -6   4   36.90    1.50
   8   6  -4   40.40    1.50
  -7  -6   4    0.40    0.30
   7  -6  -4    0.90    0.40
   7   6  -4    0.80    0.30
   6  -6  -4    3.60    0.50
  -6  -6   4    4.30    0.50
   6   6  -4    3.70    0.40
   5  -6  -4   40.70    1.60
  -5  -6   4   42.70    1.60
   5   6  -4   40.20    1.40
  -4  -6   4   17.00    0.90
   4  -6  -4   18.20    1.00
   4   6  -4   16.30    0.70
  -3  -6   4   17.40    0.90
  -3  -6   4   17.70    0.70
   3  -6  -4   19.50    1.00
   3   6  -4   17.70    0.70
  -3   6   4   19.70    0.80
  -2  -6   4    0.30    0.10
  -2  -6   4    0.20    0.20
   2  -6  -4    0.20    0.20
   2   6  -4    0.30    0.20
  -2   6   4    0.10    0.20
   1  -6  -4   31.50    1.20
  -1  -6   4   30.30    1.20
  -1  -6   4   28.90    0.90
  -1   6   4   27.00    1.00
  -1   6   4   29.20    1.10
   1   6  -4   28.80    1.00
   0  -6   4  129.29    3.90
   0  -6   4  131.29    3.70
   0  -6  -4  134.49    3.90
   0   6   4  131.59    3.80
   0   6   4  129.89    3.70
   1  -6   4   70.09    2.30
   1  -6   4   63.79    2.00
   1   6   4   67.79    2.00
   1   6   4   65.09    2.10
  -2  -6  -4   82.89    2.50
   2  -6   4   69.59    2.40
   2  -6   4   84.49    2.60
   2   6   4   83.39    2.50
   2   6   4   83.79    2.40
   3  -6   4   21.30    1.00
   3  -6   4   22.50    1.00
  -3  -6  -4   22.60    0.90
   3   6   4   20.10    0.80
   3   6   4   23.00    1.00
   4  -6   4    5.10    0.60
  -4  -6  -4    4.10    0.40
   4  -6   4    4.30    0.50
   4   6   4    4.40    0.40
   4   6   4    4.00    0.50
   5  -6   4   22.70    1.10
   5  -6   4   22.60    1.10
  -5  -6  -4   20.70    0.80
   5   6   4   21.80    1.10
   5   6   4   21.20    0.90
   6  -6   4   12.60    0.90
   6  -6   4   13.90    0.90
   6   6   4   14.10    0.90
   6   6   4   11.70    0.70
   7  -6   4   13.50    1.00
   7  -6   4   13.40    0.90
   7   6   4    9.80    0.80
   7   6   4   10.40    0.80
   8  -6   4   89.99    3.00
   8  -6   4   89.79    3.20
   8   6   4   92.09    3.00
   8   6   4   87.19    3.10
   9  -6   4   24.50    1.50
   9   6   4   22.10    1.30
   9   6   4   22.90    1.20
  10  -6   4    0.10    0.60
  10   6   4   -0.30    0.40
  11  -6   4    3.40    0.80
  11   6   4    3.20    0.60
  12  -6   4   10.60    1.20
  12   6   4    7.10    0.90
  13  -6   4    1.10    0.70
  13   6   4    0.10    0.50
  14  -6   4   -0.50    0.70
  14   6   4    0.10    0.60
  15  -6   4   -0.50    0.70
  15   6   4   -0.30    0.60
  18  -7  -4    0.00    0.80
  17  -7  -4   -0.10    0.70
  16  -7  -4    0.00    0.70
  15  -7  -4    0.60    0.70
  14  -7  -4    1.20    0.60
  14  -7  -4    1.80    0.80
  14   7  -4    1.80    0.60
  13  -7  -4    4.70    0.80
  13  -7  -4    4.80    0.90
  13   7  -4    4.90    0.70
  12  -7  -4   15.10    1.20
  12  -7  -4   17.10    1.40
  12   7  -4   18.20    1.20
  11  -7  -4   33.60    1.80
 -11  -7   4   34.50    1.50
  11  -7  -4   32.30    1.70
  11   7  -4   32.40    1.60
  11   7  -4   31.70    1.50
  10  -7  -4   45.50    2.00
  10  -7  -4   44.80    2.10
  10   7  -4   46.30    1.80
  10   7  -4   45.70    1.90
   9  -7  -4    0.40    0.40
  -9  -7   4    0.70    0.30
   9   7  -4   -0.10    0.30
   9   7  -4    0.20    0.30
   8  -7  -4    6.10    0.80
  -8  -7   4    5.70    0.60
   8   7  -4    5.30    0.50
  -7  -7   4   17.20    1.00
   7  -7  -4   16.90    1.10
   7   7  -4   18.00    0.90
   6  -7  -4    0.00    0.40
  -6  -7   4    0.00    0.20
   6   7  -4    0.50    0.20
   5  -7  -4  135.89    4.20
  -5  -7   4  132.99    4.10
   5   7  -4  133.19    3.90
   4  -7  -4   48.10    1.90
  -4  -7   4   47.40    1.80
   4   7  -4   45.30    1.50
  -3  -7   4    9.90    0.50
  -3  -7   4    9.00    0.70
   3  -7  -4    8.30    0.70
   3   7  -4    9.50    0.50
  -3   7   4    9.00    0.60
  -2  -7   4    1.30    0.20
  -2  -7   4    1.00    0.30
   2  -7  -4    0.90    0.40
  -2   7   4    1.10    0.30
   2   7  -4    1.30    0.20
   1  -7  -4   13.50    0.80
  -1  -7   4   14.10    0.50
  -1  -7   4   14.10    0.80
  -1   7   4   14.30    0.60
   1   7  -4   13.10    0.60
  -1   7   4   12.90    0.70
   0  -7   4    8.80    0.40
   0  -7  -4    9.20    0.60
   0  -7   4   10.50    0.70
   0   7   4    9.20    0.60
   0   7   4    9.30    0.50
   1  -7   4   47.20    1.80
  -1  -7  -4   45.50    1.70
   1  -7   4   47.30    1.50
   1   7   4   46.20    1.40
   1   7   4   44.10    1.60
   2  -7   4    3.90    0.50
   2  -7   4    2.50    0.30
  -2  -7  -4    3.60    0.40
   2   7   4    3.80    0.30
   2   7   4    4.20    0.50
   3  -7   4   16.40    0.80
   3  -7   4   17.70    1.00
  -3  -7  -4   17.20    0.80
   3   7   4   17.30    0.90
   3   7   4   17.30    0.70
  -4  -7  -4    6.00    0.50
   4  -7   4    6.90    0.70
   4  -7   4    6.80    0.60
   4   7   4    5.50    0.60
   4   7   4    5.40    0.50
   5  -7   4    7.10    0.70
   5  -7   4    5.90    0.70
  -5  -7  -4    6.00    0.50
   5   7   4    6.30    0.50
   5   7   4    6.30    0.70
   6  -7   4    1.10    0.40
   6  -7   4    0.60    0.40
   6   7   4    0.90    0.30
   6   7   4    0.90    0.40
   7  -7   4    5.20    0.70
   7  -7   4    5.70    0.70
   7   7   4    5.90    0.60
   7   7   4    6.00    0.70
   8  -7   4   25.10    1.30
   8  -7   4   26.00    1.40
   8   7   4   27.10    1.30
   8   7   4   23.80    1.30
   9  -7   4   19.20    1.30
   9   7   4   18.60    1.10
   9   7   4   18.40    1.20
  10  -7   4    0.00    0.60
  10   7   4    0.10    0.40
  10   7   4   -0.60    0.40
  11  -7   4    0.00    0.60
  11   7   4    1.10    0.50
  11   7   4    0.50    0.50
  12  -7   4   -1.20    0.60
  12   7   4    0.10    0.50
  12   7   4   -0.90    0.40
  13  -7   4   -0.80    0.60
  13   7   4   -0.70    0.60
  13   7   4   -0.60    0.50
  14  -7   4    1.50    0.80
  14   7   4    0.10    0.60
  15  -7   4   -0.30    0.70
  15   7   4    0.00    0.60
  17  -8  -4   -0.10    0.80
  17   8  -4   -0.10    0.60
  16  -8  -4   -0.10    0.80
  16   8  -4    1.40    0.60
  15  -8  -4    2.90    0.90
  15   8  -4    1.60    0.60
  14  -8  -4    0.20    0.60
  14  -8  -4   -0.60    0.50
  14   8  -4    0.60    0.50
  13  -8  -4   -0.70    0.50
  13  -8  -4   -0.30    0.50
  13   8  -4   -0.70    0.40
  12  -8  -4   21.60    1.40
  12  -8  -4   24.00    1.70
  12   8  -4   23.40    1.40
  11  -8  -4   60.09    2.60
 -11  -8   4   58.39    2.30
  11  -8  -4   56.99    2.40
  11   8  -4   59.99    2.30
  10  -8  -4    6.40    0.90
  10  -8  -4    7.00    0.90
  10   8  -4    7.80    0.80
  10   8  -4    8.20    0.80
  -9  -8   4    2.00    0.50
   9  -8  -4    1.20    0.50
   9   8  -4    1.50    0.40
   9   8  -4    1.80    0.40
  -8  -8   4   18.90    1.10
   8  -8  -4   18.50    1.20
   8   8  -4   19.20    1.00
   8   8  -4   19.20    1.00
   7  -8  -4    4.00    0.60
  -7  -8   4    6.00    0.70
   7   8  -4    4.30    0.50
  -6  -8   4   17.90    1.00
   6  -8  -4   18.10    1.10
   6   8  -4   20.00    0.90
  -5  -8   4    5.70    0.70
   5  -8  -4    6.00    0.70
   5   8  -4    6.10    0.50
  -4  -8   4    2.00    0.50
   4  -8  -4    3.80    0.60
   4   8  -4    2.60    0.40
   3  -8  -4  814.82   22.60
  -3  -8   4  843.02   22.60
   3   8  -4  849.22   22.20
  -3   8   4  842.22   22.40
   2  -8  -4  474.75   13.40
  -2  -8   4  487.85   12.90
  -2  -8   4  494.35   13.40
  -2   8   4  482.55   13.20
   2   8  -4  491.75   13.10
  -1  -8   4   97.59    3.10
   1  -8  -4   86.39    3.10
  -1  -8   4   97.49    2.70
   1   8  -4   96.09    2.90
  -1   8   4   93.29    2.90
   0  -8   4   46.40    1.80
   0  -8   4   41.70    1.30
   0  -8  -4   43.90    1.70
   0   8   4   41.20    1.50
   0   8   4   42.00    1.40
   1  -8   4  108.79    3.50
  -1  -8  -4  110.79    3.40
   1  -8   4  107.29    3.10
   1   8   4  109.59    3.30
   1   8   4  106.59    3.10
   2  -8   4   11.30    0.80
   2  -8   4   10.10    0.60
   2   8   4    9.10    0.50
   2   8   4    8.90    0.60
   3  -8   4   31.50    1.40
  -3  -8  -4   28.00    1.20
   3   8   4   30.70    1.30
   3   8   4   27.10    1.00
   4  -8   4   34.00    1.40
   4  -8   4   34.90    1.60
  -4  -8  -4   33.20    1.30
   4   8   4   34.80    1.50
   4   8   4   34.00    1.20
   5  -8   4   49.70    2.00
   5  -8   4   52.29    1.90
  -5  -8  -4   48.70    1.70
   5   8   4   51.69    1.70
   5   8   4   51.09    1.90
   6  -8   4    0.50    0.50
   6  -8   4    0.20    0.40
   6   8   4    0.50    0.40
   6   8   4    0.80    0.30
   7  -8   4   20.90    1.20
   7  -8   4   19.10    1.20
   7   8   4   18.90    1.10
   7   8   4   18.00    1.00
   8  -8   4    0.70    0.60
   8  -8   4    1.60    0.50
   8   8   4    0.40    0.40
   8   8   4    0.70    0.40
   9  -8   4    5.80    0.90
   9   8   4    7.50    0.90
   9   8   4    7.00    0.70
  10  -8   4    1.40    0.70
  10   8   4    1.60    0.60
  11  -8   4    0.00    0.60
  11   8   4    1.00    0.60
  12  -8   4    2.30    0.80
  12   8   4    3.40    0.80
  13  -8   4    1.30    0.70
  13   8   4    0.30    0.60
  14  -8   4   -0.80    0.70
  14   8   4    1.30    0.70
  17  -9  -4    0.40    0.80
  17   9  -4   -0.20    0.50
  16  -9  -4   -0.30    0.70
  16   9  -4    0.10    0.50
  15  -9  -4    0.10    0.60
  15   9  -4    0.70    0.50
  14  -9  -4    2.50    0.80
  14  -9  -4    1.80    0.70
  14   9  -4    4.10    0.70
  13  -9  -4   -0.60    0.60
  13  -9  -4   -0.40    0.60
  13   9  -4    0.10    0.40
  12  -9  -4    3.40    0.70
  12  -9  -4    4.30    0.90
  12   9  -4    3.40    0.60
 -11  -9   4   11.60    0.90
  11  -9  -4   11.50    1.20
  11  -9  -4   13.30    1.30
  11   9  -4   12.10    1.00
  10  -9  -4   13.10    1.20
  10  -9  -4   10.00    1.10
 -10  -9   4   10.00    0.90
  10   9  -4   10.90    0.90
   9  -9  -4   24.00    1.50
  -9  -9   4   28.80    1.40
   9  -9  -4   28.30    1.60
   9   9  -4   27.90    1.30
   8  -9  -4    1.40    0.50
  -8  -9   4    1.50    0.40
   8   9  -4    1.20    0.40
  -7  -9   4   11.40    0.80
   7  -9  -4   12.50    1.10
   7   9  -4   12.10    0.80
   6  -9  -4   -0.10    0.40
  -6  -9   4   -0.10    0.30
   6   9  -4    0.00    0.20
   5  -9  -4   11.60    1.00
  -5  -9   4   11.30    0.90
   5   9  -4   13.80    0.70
   4  -9  -4    3.70    0.60
  -4  -9   4    3.90    0.60
   4   9  -4    3.80    0.40
  -3  -9   4   13.70    1.00
   3  -9  -4   12.80    1.00
   3   9  -4   12.50    0.70
  -3   9   4   14.50    0.80
   2  -9  -4   24.90    1.30
  -2  -9   4   23.90    0.80
  -2  -9   4   25.00    1.30
   2   9  -4   24.70    1.00
  -2   9   4   23.30    1.10
  -1  -9   4    0.40    0.40
  -1  -9   4    0.10    0.10
   1  -9  -4   -0.70    0.30
   1   9  -4    0.00    0.30
  -1   9   4    0.00    0.20
   0  -9   4    8.50    0.50
   0  -9  -4   10.30    0.80
   0  -9   4   10.30    0.90
   0   9   4    9.50    0.70
   0   9   4    9.50    0.50
  -1  -9  -4    2.30    0.50
   1  -9   4    1.80    0.50
   1  -9   4    1.10    0.30
   1   9   4    1.60    0.20
   1   9   4    1.90    0.40
  -2  -9  -4    6.00    0.70
   2  -9   4    6.30    0.50
   2  -9   4    6.50    0.70
   2   9   4    6.10    0.40
   2   9   4    7.20    0.70
  -3  -9  -4   10.40    0.70
   3  -9   4   11.80    0.90
   3  -9   4   11.70    0.70
   3   9   4   10.80    0.50
   3   9   4   10.50    0.80
   4  -9   4    2.10    0.60
  -4  -9  -4    2.60    0.50
   4   9   4    2.20    0.40
   4   9   4    2.50    0.30
   5  -9   4    0.20    0.40
  -5  -9  -4    0.20    0.30
   5  -9   4    0.50    0.40
   5   9   4    0.40    0.30
   6  -9   4   19.30    1.20
   6  -9   4   16.90    1.10
   6   9   4   17.40    1.10
   7  -9   4    7.90    0.80
   7  -9   4    7.70    0.90
   7   9   4    7.70    0.90
   8  -9   4   14.80    1.20
   8  -9   4   14.30    1.10
   8   9   4   17.10    1.20
   9  -9   4    0.50    0.60
   9   9   4    0.30    0.50
  10  -9   4    0.50    0.60
  10   9   4    0.10    0.50
  11  -9   4    4.40    0.90
  11   9   4    8.00    1.00
  12  -9   4    3.50    0.90
  12   9   4    3.90    0.80
  13  -9   4    1.40    0.80
  13   9   4   -0.60    0.50
  14  -9   4    0.00    0.70
  14   9   4    1.50    0.70
  16 -10  -4    1.40    0.90
  16  10  -4    1.30    0.60
  15 -10  -4   -0.70    0.70
  15  10  -4   -0.80    0.50
  14 -10  -4   -0.60    0.60
  14 -10  -4    0.40    0.70
  14  10  -4   -0.40    0.50
  13 -10  -4    2.60    0.80
  13 -10  -4    1.10    0.60
  13  10  -4    1.30    0.50
  12 -10  -4   -0.30    0.60
  12 -10  -4    0.10    0.50
  12  10  -4    0.10    0.40
  11 -10  -4   -0.30    0.50
  11 -10  -4   -0.90    0.50
  11  10  -4    0.50    0.40
  10 -10  -4   19.60    1.50
  10 -10  -4   23.30    1.50
 -10 -10   4   23.80    1.30
  10  10  -4   24.90    1.30
   9 -10  -4    0.90    0.60
   9 -10  -4    1.40    0.70
  -9 -10   4    1.10    0.40
   9  10  -4    0.50    0.40
   8 -10  -4    2.50    0.60
  -8 -10   4    2.70    0.50
   8 -10  -4    2.40    0.70
   8  10  -4    3.00    0.50
   7 -10  -4   12.00    1.10
  -7 -10   4   11.80    0.90
   7  10  -4   11.20    0.80
  -6 -10   4   11.30    0.90
   6 -10  -4   11.90    1.10
   6  10  -4   11.60    0.70
  -5 -10   4    0.20    0.30
   5 -10  -4   -0.30    0.40
   5  10  -4   -0.10    0.20
   4 -10  -4    7.60    0.90
  -4 -10   4    7.00    0.80
   4  10  -4    7.80    0.60
   3 -10  -4   18.40    1.20
  -3 -10   4   17.40    1.10
   3  10  -4   17.90    0.90
  -3  10   4   18.40    1.00
  -2 -10   4    6.90    0.80
   2 -10  -4    6.30    0.80
   2  10  -4    6.10    0.60
  -2  10   4    5.50    0.60
  -1 -10   4    0.50    0.40
   1 -10  -4    0.40    0.40
   1  10  -4   -0.10    0.30
  -1  10   4    0.50    0.30
   0 -10   4   13.60    1.00
   0 -10  -4   13.20    1.00
   0  10   4   15.00    0.80
   1 -10   4    0.70    0.50
  -1 -10  -4    1.00    0.40
   1 -10   4    0.80    0.20
   1  10   4    0.70    0.30
   2 -10   4    0.50    0.50
  -2 -10  -4    0.30    0.30
   2 -10   4    0.60    0.30
   2  10   4    0.40    0.30
   3 -10   4   13.30    0.80
   3 -10   4   14.00    1.10
   3  10   4   13.30    0.90
   4 -10   4    0.70    0.40
  -4 -10  -4    0.00    0.30
   4 -10   4    0.30    0.40
   4  10   4    0.00    0.30
   5 -10   4    0.00    0.20
   5 -10   4    0.30    0.50
   5  10   4    0.40    0.40
   6 -10   4   12.60    1.00
   6 -10   4   12.70    1.20
   6  10   4   12.40    0.90
   7 -10   4    5.80    0.80
   7 -10   4    5.00    0.80
   7  10   4    4.80    0.70
   8 -10   4   23.90    1.50
   8 -10   4   25.80    1.50
   8  10   4   25.20    1.50
   9 -10   4    2.80    0.80
   9  10   4    2.80    0.60
  10 -10   4    1.60    0.70
  10  10   4    0.90    0.60
  11 -10   4    1.00    0.70
  11  10   4    0.40    0.50
  12 -10   4   -0.10    0.70
  12  10   4    0.30    0.60
  13 -10   4   -1.60    0.70
  13  10   4    0.00    0.60
  16 -11  -4    0.30    0.80
  16  11  -4    1.80    0.70
  15 -11  -4    0.10    0.70
  15  11  -4    0.70    0.50
  14 -11  -4    0.00    0.70
  14 -11  -4    0.50    0.70
  14  11  -4   -0.20    0.40
  13 -11  -4    0.00    0.60
  13 -11  -4    0.80    0.70
  13  11  -4   -0.30    0.50
  12 -11  -4   18.20    1.50
  12 -11  -4   19.70    1.60
  12  11  -4   20.00    1.30
  11 -11  -4    7.80    1.10
  11 -11  -4    8.30    1.20
  11  11  -4    7.40    0.80
  10 -11  -4    0.80    0.60
 -10 -11   4    0.10    0.40
  10 -11  -4    2.60    0.80
  10  11  -4    1.40    0.50
  -9 -11   4    8.80    0.90
   9 -11  -4    8.80    1.00
   9 -11  -4   11.00    1.20
   9  11  -4    8.40    0.80
  -8 -11   4    0.10    0.40
   8 -11  -4   -0.30    0.50
   8 -11  -4    0.10    0.30
   8  11  -4   -0.20    0.40
   7 -11  -4    9.70    0.90
  -7 -11   4    8.80    1.00
   7 -11  -4    8.60    1.10
   7  11  -4    9.20    0.80
  -6 -11   4   16.20    1.10
   6 -11  -4   15.40    1.20
   6  11  -4   18.30    1.00
  -5 -11   4   26.90    1.40
   5 -11  -4   25.60    1.50
   5  11  -4   26.40    1.20
   4 -11  -4    3.20    0.70
  -4 -11   4    2.40    0.50
   4  11  -4    3.60    0.50
  -3 -11   4    4.90    0.70
   3 -11  -4    6.00    0.80
  -3  11   4    4.50    0.60
   3  11  -4    5.00    0.60
   2 -11  -4    0.90    0.50
  -2 -11   4    1.20    0.50
   2  11  -4    1.10    0.30
  -2  11   4    1.10    0.40
   1 -11  -4    5.20    0.70
  -1 -11   4    4.00    0.60
  -1  11   4    4.60    0.60
   1  11  -4    3.90    0.50
   0 -11   4   10.80    0.90
   0 -11  -4   11.30    1.00
   0  11   4   10.30    0.80
   1 -11   4    0.90    0.40
  -1 -11  -4    1.00    0.40
   1  11   4    0.80    0.40
  -2 -11  -4    7.80    0.80
   2 -11   4    8.10    1.00
   2  11   4    7.90    0.70
   3 -11   4   12.10    1.10
  -3 -11  -4   11.90    0.90
   3  11   4   11.50    0.90
  -4 -11  -4    0.10    0.30
   4 -11   4    0.10    0.40
   4 -11   4    0.50    0.40
   4  11   4   -0.10    0.30
   5 -11   4    0.70    0.40
   5 -11   4    0.10    0.50
   5  11   4    1.40    0.50
   6 -11   4    3.70    0.60
   6 -11   4    4.70    0.80
   6  11   4    3.80    0.60
   7 -11   4    0.30    0.50
   7 -11   4    0.10    0.50
   7  11   4   -0.10    0.40
   8 -11   4    8.00    1.00
   8 -11   4    7.00    0.90
   8  11   4    7.90    0.90
   9 -11   4    0.60    0.60
   9 -11   4    1.70    0.70
   9  11   4    1.00    0.60
  10 -11   4    0.20    0.60
  10  11   4    0.50    0.50
  11 -11   4    2.70    0.80
  11  11   4    1.40    0.60
  12 -11   4   -1.40    0.70
  12  11   4   -0.10    0.50
  13 -11   4   -0.50    0.80
  13  11   4   -0.60    0.50
  15 -12  -4   -0.80    0.70
  15  12  -4   -0.10    0.50
  14 -12  -4    0.70    0.80
  14 -12  -4    0.10    0.70
  14  12  -4    0.60    0.60
  13 -12  -4    0.40    0.60
  13 -12  -4    1.70    0.80
  13  12  -4    2.10    0.70
  12 -12  -4    0.80    0.70
  12 -12  -4    0.10    0.60
  12  12  -4    0.20    0.40
  11 -12  -4    2.60    0.90
  11 -12  -4    0.90    0.70
  11  12  -4    2.10    0.60
  10 -12  -4    2.10    0.80
 -10 -12   4    3.20    0.70
  10 -12  -4    3.00    0.80
  10  12  -4    2.40    0.60
   9 -12  -4   -0.30    0.40
   9 -12  -4    0.40    0.60
  -9 -12   4    0.40    0.40
   9  12  -4    0.20    0.40
   8 -12  -4    6.20    1.00
  -8 -12   4    6.40    0.90
   8  12  -4    5.50    0.70
  -7 -12   4    1.50    0.60
   7 -12  -4    1.80    0.70
   7  12  -4    1.60    0.40
   6 -12  -4    0.20    0.50
  -6 -12   4   -0.30    0.40
   6  12  -4   -0.70    0.30
   5 -12  -4    0.50    0.50
  -5 -12   4    0.30    0.40
   5  12  -4    0.50    0.30
   4 -12  -4    6.00    0.90
  -4 -12   4    4.80    0.70
   4  12  -4    5.50    0.60
   3 -12  -4   64.09    2.60
  -3 -12   4   60.39    2.50
  -3  12   4   62.09    2.30
   3  12  -4   64.19    2.20
   2 -12  -4   41.60    2.00
  -2 -12   4   41.40    1.90
   2  12  -4   42.90    1.70
  -2  12   4   40.40    1.70
  -1 -12   4    0.70    0.40
   1 -12  -4    0.40    0.50
   1  12  -4    0.00    0.30
  -1  12   4    0.40    0.30
   0 -12   4    3.60    0.70
   0 -12  -4    2.60    0.60
   0  12   4    3.00    0.50
   1 -12   4    9.30    1.00
  -1 -12  -4   10.40    1.00
   1  12   4    9.10    0.80
   2 -12   4   -0.30    0.40
  -2 -12  -4    0.40    0.40
   2  12   4    0.60    0.40
   3 -12   4    8.70    1.00
  -3 -12  -4   10.00    0.90
   3  12   4    9.00    0.80
  -4 -12  -4    0.10    0.20
   4 -12   4    0.20    0.50
   4  12   4   -0.40    0.30
   5 -12   4    2.00    0.70
   5  12   4    1.30    0.50
   6 -12   4    0.50    0.60
   6  12   4    1.50    0.50
   7 -12   4    0.00    0.50
   7  12   4    0.80    0.50
   8 -12   4    0.30    0.60
   8 -12   4    0.00    0.60
   8  12   4    1.00    0.50
   9 -12   4    2.00    0.80
   9 -12   4    3.20    0.80
   9  12   4    1.60    0.70
  10 -12   4    0.80    0.70
  10  12   4    0.70    0.60
  11 -12   4    0.40    0.80
  11  12   4    0.30    0.50
  12 -12   4    0.10    0.70
  12  12   4    0.10    0.60
  14 -13  -4    0.30    0.70
  14  13  -4    0.00    0.50
  13 -13  -4    3.00    0.90
  13  13  -4    2.80    0.70
  12 -13  -4    1.60    0.80
  12  13  -4    0.70    0.50
  11  13  -4   -0.30    0.40
  10 -13  -4    6.60    1.20
 -10 -13   4    6.40    0.90
  10  13  -4    8.30    0.90
   9 -13  -4   17.00    1.60
  -9 -13   4   16.30    1.20
   9  13  -4   16.70    1.10
   8 -13  -4    2.00    0.80
  -8 -13   4    2.70    0.70
   8  13  -4    3.70    0.60
   7 -13  -4   -0.20    0.50
  -7 -13   4    0.50    0.50
   7  13  -4    0.00    0.40
  -6 -13   4    1.00    0.60
   6 -13  -4    1.90    0.60
   6  13  -4    0.60    0.40
  -5 -13   4    2.10    0.60
   5 -13  -4    2.70    0.70
   5  13  -4    1.30    0.40
  -4 -13   4   18.00    1.30
   4 -13  -4   15.80    1.30
   4  13  -4   17.50    1.00
  -3 -13   4   17.80    1.30
   3 -13  -4   14.90    1.40
   3  13  -4   17.00    1.00
  -3  13   4   15.60    1.10
  -2 -13   4   18.00    1.30
   2 -13  -4   15.30    1.20
   2  13  -4   16.40    1.00
  -2  13   4   16.90    1.10
   1 -13  -4   -0.10    0.50
  -1 -13   4    0.50    0.50
  -1  13   4    0.20    0.30
   1  13  -4   -0.50    0.30
   0 -13   4    0.30    0.50
   0 -13  -4   -0.40    0.40
   0  13   4   -0.30    0.30
   1 -13   4    1.80    0.60
  -1 -13  -4    2.10    0.60
   1  13   4    3.10    0.60
  -2 -13  -4    6.80    0.80
   2 -13   4    7.00    1.00
   2  13   4    5.80    0.70
   3 -13   4    7.80    1.00
  -3 -13  -4    8.40    0.90
   3  13   4    5.20    0.70
   4 -13   4    1.60    0.60
  -4 -13  -4    1.00    0.40
   4  13   4    1.10    0.50
   5 -13   4    1.80    0.70
   5  13   4    0.90    0.40
   6 -13   4    0.40    0.60
   6  13   4    0.50    0.50
   7 -13   4    0.10    0.60
   7  13   4    0.60    0.50
   8 -13   4    3.40    0.80
   9 -13   4    0.10    0.60
   9  13   4   -0.60    0.50
  10  13   4   -0.20    0.60
  11  13   4    2.90    0.70
  12  13   4    1.90    0.70
  14 -14  -4   -0.10    0.80
  14  14  -4    1.10    0.60
  13 -14  -4   -0.50    0.70
  13  14  -4   -0.90    0.50
  12 -14  -4   -0.90    0.60
  12  14  -4   -0.20    0.50
  11 -14  -4   -0.30    0.60
  11  14  -4   -0.20    0.50
 -10 -14   4    2.00    0.90
  10 -14  -4    0.30    0.70
  10  14  -4    0.90    0.50
  -9 -14   4    0.20    0.50
   9 -14  -4   -0.70    0.60
   9  14  -4    0.00    0.50
  -8 -14   4   -0.10    0.50
   8 -14  -4    1.10    0.70
   8  14  -4   -0.60    0.30
   7 -14  -4   -0.10    0.50
  -7 -14   4    0.00    0.50
   7  14  -4    0.00    0.40
   6 -14  -4    0.60    0.70
  -6 -14   4    1.10    0.60
   6  14  -4   -0.10    0.40
  -5 -14   4    7.10    1.00
   5 -14  -4    5.40    1.00
   5  14  -4    5.60    0.70
  -4 -14   4    5.30    0.90
   4 -14  -4    6.90    1.00
   4  14  -4    5.00    0.60
   3 -14  -4    0.10    0.50
  -3 -14   4   -0.10    0.40
   3  14  -4   -0.50    0.30
  -3  14   4    0.20    0.40
  -2 -14   4    0.60    0.50
   2 -14  -4   -0.30    0.50
   2  14  -4    0.30    0.30
  -2  14   4    0.50    0.40
   1 -14  -4   -0.10    0.50
  -1 -14   4    0.00    0.50
   1  14  -4   -0.10    0.40
  -1  14   4    0.40    0.40
   0 -14  -4    3.10    0.70
   0 -14   4    1.90    0.70
   0  14   4    1.60    0.50
   1 -14   4    1.90    0.60
  -1 -14  -4    1.50    0.60
   1  14   4    0.40    0.40
  -2 -14  -4    5.00    0.80
   2 -14   4    6.70    1.00
   2  14   4    4.70    0.70
  -3 -14  -4    2.30    0.60
   3 -14   4    0.50    0.60
   3  14   4    2.30    0.60
  -4 -14  -4    0.30    0.40
   4 -14   4    1.00    0.60
   4  14   4    1.10    0.50
   5 -14   4    0.60    0.70
   5  14   4   -0.50    0.40
   6 -14   4    0.90    0.70
   6  14   4    3.10    0.70
   7 -14   4    0.80    0.60
   7  14   4    0.40    0.60
   8 -14   4    0.70    0.60
   8  14   4    0.00    0.50
   9 -14   4   -0.50    0.60
   9  14   4    0.30    0.60
  10  14   4    0.10    0.60
  11  14   4   -0.60    0.50
  13 -15  -4    0.50    0.80
  13  15  -4    0.00    0.60
  12 -15  -4    0.90    0.80
  12  15  -4    0.40    0.50
  11 -15  -4    0.70    0.80
  11  15  -4   -0.30    0.50
  10 -15  -4    0.10    0.80
  10  15  -4    1.10    0.50
   9 -15  -4    1.10    0.90
  -9 -15   4    1.00    0.60
   9  15  -4    0.50    0.50
   8 -15  -4    3.10    0.90
  -8 -15   4    3.90    0.80
   8  15  -4    3.40    0.70
  -7 -15   4    4.10    0.80
   7 -15  -4    3.10    0.90
   7  15  -4    3.40    0.70
  -6 -15   4    1.90    0.60
   6 -15  -4    1.90    0.80
   6  15  -4    1.00    0.50
   5 -15  -4    0.60    0.70
  -5 -15   4    1.30    0.60
   5  15  -4    1.70    0.50
  -4 -15   4    0.30    0.60
   4 -15  -4    0.00    0.50
   4  15  -4   -0.10    0.40
   3 -15  -4    0.30    0.60
  -3 -15   4    0.40    0.60
   3  15  -4   -0.40    0.40
  -2 -15   4    0.40    0.50
   2 -15  -4    1.30    0.70
  -2  15   4    1.10    0.50
   2  15  -4    1.10    0.40
  -1 -15   4   -0.60    0.50
   1 -15  -4    1.40    0.60
   1  15  -4    0.20    0.40
  -1  15   4    0.50    0.40
   0 -15  -4    5.60    0.90
   0 -15   4    5.70    0.90
   0  15   4    5.50    0.80
  -1 -15  -4    0.30    0.50
   1 -15   4   -0.10    0.50
   1  15   4   -0.80    0.40
  -2 -15  -4    5.10    0.80
   2 -15   4    4.30    0.90
   2  15   4    6.30    0.80
   3 -15   4    1.10    0.70
  -3 -15  -4    1.20    0.60
   3  15   4    2.10    0.60
  -4 -15  -4    0.40    0.80
   4 -15   4    0.60    0.60
   4  15   4   -0.40    0.40
   5 -15   4    2.40    0.80
   5  15   4    1.80    0.60
   6 -15   4    0.00    0.70
   6  15   4    0.30    0.50
   7 -15   4   -0.30    0.50
   7  15   4    0.20    0.50
   8 -15   4   -0.20    0.60
   8  15   4   -0.30    0.50
   9 -15   4    0.80    0.70
   9  15   4    0.70    0.60
  10  15   4    1.30    0.70
  12 -16  -4    1.30    0.70
  12  16  -4    1.00    0.60
  11 -16  -4   -0.20    0.70
  11  16  -4   -0.40    0.50
  10 -16  -4    0.30    0.70
  10  16  -4    1.40    0.60
  -9 -16   4    0.40    0.60
   9 -16  -4    0.40    0.70
   9  16  -4    0.60    0.50
   8 -16  -4    0.70    0.70
  -8 -16   4    0.30    0.60
   8  16  -4    0.10    0.50
   7 -16  -4    1.30    0.80
  -7 -16   4    0.90    0.60
   7  16  -4    0.10    0.50
   6 -16  -4    0.70    0.70
  -6 -16   4   -0.70    0.50
   6  16  -4    0.60    0.50
  -5 -16   4    0.70    0.60
   5 -16  -4    1.60    0.80
   5  16  -4   -0.10    0.40
   4 -16  -4   -0.10    0.60
  -4 -16   4    1.10    0.70
   4  16  -4    1.20    0.50
   3 -16  -4    0.40    0.70
  -3 -16   4    0.40    0.60
   3  16  -4    0.00    0.40
  -2 -16   4    0.30    0.60
   2 -16  -4    0.90    0.60
  -2  16   4   -0.20    0.40
   2  16  -4    0.10    0.40
  -1 -16   4    1.90    0.70
   1 -16  -4    1.70    0.70
  -1  16   4    1.90    0.60
   0 -16  -4    0.60    0.60
   0 -16   4    0.90    0.60
   0  16   4    0.20    0.40
  -1 -16  -4   -0.30    0.50
   1 -16   4   -1.10    0.50
   1  16   4    0.00    0.50
   2 -16   4    0.10    0.60
  -2 -16  -4    0.10    0.50
   2  16   4    0.30    0.50
  -3 -16  -4    0.70    0.50
   3 -16   4    0.10    0.60
   3  16   4   -0.20    0.40
   4 -16   4    0.20    0.50
   4  16   4    0.30    0.50
   5 -16   4   -0.80    0.60
   5  16   4   -0.70    0.50
   6 -16   4    1.00    0.80
   6  16   4    1.00    0.60
   7 -16   4   -0.30    0.60
   7  16   4    1.50    0.60
   8 -16   4   -0.50    0.60
   8  16   4    0.30    0.60
   9 -16   4    1.10    0.80
   9  16   4    0.80    0.60
  11 -17  -4    0.90    0.90
  11  17  -4    1.80    0.60
  10 -17  -4    0.30    0.80
  10  17  -4    1.20    0.60
  -9 -17   4    0.00    0.60
   9 -17  -4    0.50    0.80
   9  17  -4    0.30    0.60
  -8 -17   4    1.20    0.70
   8 -17  -4    0.80    0.80
   8  17  -4    0.00    0.50
  -7 -17   4   -0.20    0.50
   7 -17  -4   -0.20    0.70
   7  17  -4   -0.40    0.40
   6 -17  -4    0.00    0.70
  -6 -17   4    0.60    0.60
   6  17  -4   -0.10    0.50
  -5 -17   4    0.60    0.70
   5  17  -4    0.70    0.50
   4 -17  -4    2.40    0.80
  -4 -17   4    3.00    0.90
   4  17  -4    2.80    0.60
  -3 -17   4   -0.10    0.60
   3 -17  -4   -0.40    0.60
   3  17  -4   -0.60    0.40
  -2 -17   4    0.50    0.70
   2 -17  -4    0.00    0.70
   2  17  -4    0.40    0.40
  -2  17   4    0.60    0.60
   1 -17  -4   -0.10    0.70
  -1 -17   4    1.40    0.80
  -1  17   4   -0.50    0.40
   0 -17  -4   -0.70    0.60
   0 -17   4    0.30    0.70
   0  17   4    1.00    0.60
   1 -17   4    0.20    0.60
  -1 -17  -4    1.20    0.70
   1  17   4    0.60    0.50
   2 -17   4    0.80    0.70
  -2 -17  -4    0.60    0.60
   2  17   4   -0.70    0.40
  -3 -17  -4   -0.30    0.50
   3 -17   4   -0.80    0.60
   3  17   4    0.60    0.60
   4 -17   4    0.40    0.60
   4  17   4   -0.90    0.40
   5 -17   4    1.00    0.70
   5  17   4    0.40    0.60
   6 -17   4    3.60    0.90
   6  17   4    3.70    0.80
   7 -17   4   -0.20    0.60
   7  17   4    1.10    0.60
   8 -17   4    0.50    0.80
   8  17   4    0.50    0.60
   9 -18  -4    0.40    0.80
   9  18  -4    0.30    0.50
   8 -18  -4    0.90    0.80
  -8 -18   4   -0.70    0.50
   8  18  -4   -0.30    0.50
   7 -18  -4    1.50    0.80
  -7 -18   4    0.20    0.60
   7  18  -4   -0.30    0.50
  -6 -18   4    3.80    1.00
   6 -18  -4    5.00    1.20
   6  18  -4    6.10    0.80
  -5 -18   4    2.90    0.90
   5 -18  -4    1.40    0.80
   5  18  -4    2.50    0.60
  -4 -18   4    0.00    0.70
   4 -18  -4    0.50    0.80
   4  18  -4    0.80    0.50
  -3 -18   4    0.40    0.60
   3 -18  -4    1.80    0.80
   3  18  -4   -0.10    0.50
   2 -18  -4    0.00    0.70
  -2 -18   4   -0.10    0.60
  -2  18   4    0.50    0.50
   2  18  -4    1.10    0.50
   1 -18  -4    1.10    0.80
  -1 -18   4    1.00    0.70
  -1  18   4    0.40    0.50
   0 -18  -4    0.80    0.70
   0 -18   4    1.10    0.70
   0  18   4    0.10    0.50
   1 -18   4    0.10    0.70
  -1 -18  -4    0.20    0.70
   1  18   4   -0.30    0.40
  -2 -18  -4    1.20    0.70
   2 -18   4    1.60    0.80
   2  18   4    1.20    0.60
  -3 -18  -4    0.60    0.60
   3 -18   4    0.30    0.60
   4 -18   4    0.40    0.80
   4  18   4    1.00    0.60
   5 -18   4   -0.40    0.60
   5  18   4    0.10    0.60
   6 -18   4    1.60    0.90
   6  18   4    0.60    0.70
  -7 -19   4    0.70    0.70
   7 -19  -4   -0.10    0.70
   7  19  -4   -0.40    0.50
   6 -19  -4    0.90    0.90
  -6 -19   4    1.00    0.80
   6  19  -4    0.70    0.60
  -5 -19   4   -0.10    0.70
   5 -19  -4    1.70    0.90
   5  19  -4    0.40    0.50
  -4 -19   4    1.10    0.80
   4 -19  -4    1.50    0.90
   4  19  -4    0.10    0.50
  -3 -19   4   -0.60    0.70
   3 -19  -4    0.00    0.80
   3  19  -4   -0.20    0.40
  -2 -19   4   -0.10    0.70
   2 -19  -4   -0.10    0.70
   1 -19  -4    0.40    0.80
  -1 -19   4    1.10    0.70
  -1  19   4    1.40    0.60
   0 -19  -4    0.30    0.80
   0 -19   4    0.60    0.70
   0  19   4    0.30    0.60
   1 -19   4   -0.30    0.70
  -1 -19  -4    0.30    0.60
   1  19   4    0.20    0.50
  -2 -19  -4    0.40    0.70
   2 -19   4   -0.40    0.60
   2  19   4    0.10    0.50
   3 -19   4    1.10    0.80
   3  19   4    2.00    0.70
   4 -19   4    0.10    0.70
   4  19   4   -0.20    0.50
   4 -20  -4   -0.40    0.70
  -4 -20   4   -0.50    0.70
   4  20  -4    0.00    0.50
   3 -20  -4   -0.50    0.80
  -3 -20   4    0.10    0.70
   3  20  -4    0.70    0.60
  -2 -20   4    0.80    0.80
   2 -20  -4    0.40    0.80
   1 -20  -4   -0.20    0.70
  -1 -20   4    0.30    0.70
  -1  20   4   -0.30    0.50
   0 -20  -4    0.40    0.80
   0 -20   4    0.20    0.70
   0  20   4    0.30    0.60
  -1 -20  -4    0.10    0.80
   1 -20   4   -0.30    0.70
   1  20   4    1.00    0.70
  19   0  -5    8.80    1.40
  18   0  -5   -0.20    0.60
  17   0  -5    8.50    1.20
  16   0  -5   -0.40    0.60
  15   0  -5    0.10    0.60
  14   0  -5    0.50    0.50
  13   0  -5    1.70    0.60
  13   0  -5    0.40    0.40
  12   0  -5   -0.30    0.30
  11   0  -5   57.19    2.10
  10   0  -5    0.00    0.20
   9   0  -5    2.00    0.40
   8   0  -5    0.60    0.30
   7   0  -5    1.10    0.30
   6   0  -5    0.20    0.20
   5   0  -5    8.60    0.50
  -4   0   5    0.10    0.10
  -3   0   5    2.90    0.30
  -3   0   5    2.50    0.30
  -2   0   5    0.10    0.10
  -2   0   5    0.10    0.10
  -1   0   5  219.18    5.90
  -1   0   5  220.08    6.00
  -1   0   5  225.38    6.10
   0   0   5    0.00    0.10
   0   0   5    0.10    0.10
   1   0   5  277.87    7.80
   1   0   5  293.87    7.70
   2   0   5    0.10    0.10
   3   0   5   89.99    2.70
   3   0   5   88.99    2.50
   4   0   5    0.00    0.10
   4   0   5   -0.20    0.20
   5   0   5    1.40    0.40
   6   0   5    0.10    0.30
   7   0   5   22.30    1.20
   8   0   5    0.20    0.40
   9   0   5   13.70    1.00
  10   0   5   -0.20    0.40
  11   0   5    0.00    0.50
  12   0   5    0.00    0.50
  13   0   5    1.90    0.70
  14   0   5   -0.70    0.60
  15   0   5    1.20    0.70
  19  -1  -5    0.30    0.60
  19   1  -5    0.00    0.70
  18  -1  -5    1.40    0.70
  18   1  -5    1.00    0.70
  17  -1  -5    0.60    0.70
  17   1  -5    1.10    0.70
  16  -1  -5    0.50    0.60
  16   1  -5    0.60    0.60
  15  -1  -5    0.00    0.50
  15   1  -5    0.60    0.50
  14  -1  -5   -0.60    0.40
  14   1  -5   -0.20    0.50
  13  -1  -5   33.30    1.80
  13  -1  -5   30.40    1.50
  13   1  -5   33.80    1.80
  13   1  -5   30.80    1.40
  12  -1  -5    8.00    0.80
  12   1  -5    7.70    0.80
  11  -1  -5   21.40    1.10
  11   1  -5   22.50    1.10
  10  -1  -5    1.00    0.30
  10   1  -5    0.80    0.30
   9  -1  -5    9.60    0.70
   9   1  -5    9.80    0.70
   8  -1  -5  143.69    4.40
   8   1  -5  148.49    4.40
   7  -1  -5    2.60    0.40
   6  -1  -5   84.29    2.70
  -6  -1   5   84.19    2.70
   5  -1  -5   38.20    1.30
  -5  -1   5   34.10    1.30
   4  -1  -5    1.90    0.30
  -4  -1   5    1.80    0.30
  -4  -1   5    1.90    0.30
  -3  -1   5   99.09    2.90
  -3  -1   5   98.19    2.90
   3  -1  -5  100.89    2.90
  -2  -1   5   81.49    2.50
  -2  -1   5   82.99    2.40
   2  -1  -5   83.49    2.50
  -2   1   5   83.59    2.30
  -2   1   5   81.49    2.40
   1  -1  -5  224.68    5.90
  -1  -1   5  211.18    5.90
  -1  -1   5  216.88    5.90
  -1   1   5  216.58    5.70
  -1   1   5  205.28    5.90
   0  -1   5  107.79    3.10
   0  -1   5  106.09    3.10
   0  -1  -5  103.59    3.10
   0   1   5  116.49    3.00
   0   1   5  109.39    3.10
   1  -1   5   33.30    1.10
   1  -1   5   32.00    1.10
  -1  -1  -5   35.10    1.10
   1   1   5   31.70    1.10
   2  -1   5  406.66   11.10
   2  -1   5  402.76   11.00
  -2  -1  -5  417.86   10.90
   2   1   5  422.96   11.10
   3  -1   5    0.00    0.10
   3  -1   5    0.20    0.20
  -3  -1  -5    0.20    0.10
   4  -1   5   30.90    1.00
   4  -1   5   30.40    1.20
   4   1   5   32.20    1.20
   5  -1   5    8.20    0.60
   5  -1   5    6.80    0.30
   5   1   5    8.00    0.60
   6  -1   5    1.00    0.40
   6   1   5    1.80    0.40
   7  -1   5   35.70    1.60
   7   1   5   38.50    1.60
   8  -1   5    0.80    0.50
   8   1   5    1.70    0.50
   9  -1   5    7.00    0.80
   9   1   5    8.30    0.90
  10  -1   5   25.50    1.50
  10   1   5   27.00    1.50
  11  -1   5   -0.70    0.40
  11   1   5   -0.20    0.40
  12  -1   5   -0.70    0.50
  12   1   5   -0.10    0.60
  13  -1   5    3.70    0.80
  13   1   5    2.20    0.80
  14  -1   5    0.00    0.70
  14   1   5    0.30    0.70
  15  -1   5    8.70    1.20
  15   1   5    8.10    1.20
  19  -2  -5   -0.10    0.70
  19   2  -5    0.70    0.70
  18  -2  -5    0.30    0.60
  18   2  -5    1.20    0.70
  17  -2  -5    0.70    0.60
  17   2  -5    0.30    0.60
  16  -2  -5    1.90    0.70
  16   2  -5    1.40    0.70
  15  -2  -5    3.00    0.80
  15   2  -5    2.50    0.80
  14  -2  -5    0.30    0.40
  14   2  -5    0.10    0.50
  13  -2  -5   20.70    1.40
  13  -2  -5   18.50    1.10
  13   2  -5   21.10    1.40
  13   2  -5   19.40    1.10
  12  -2  -5    7.40    0.80
  12   2  -5    7.10    0.70
  11  -2  -5   10.80    0.80
  11   2  -5   10.10    0.80
  10  -2  -5    0.70    0.30
  10   2  -5    0.80    0.30
   9  -2  -5    0.60    0.30
   9   2  -5    0.60    0.30
   8  -2  -5   12.80    0.80
  -8  -2   5   10.80    0.70
   7  -2  -5   12.20    0.70
  -7  -2   5   10.80    0.70
   6  -2  -5  302.37    8.50
  -6  -2   5  313.17    8.50
   5  -2  -5   36.90    1.40
  -5  -2   5   36.70    1.40
  -4  -2   5  454.45   12.40
  -4  -2   5  457.95   12.30
   4  -2  -5  461.15   12.40
   3  -2  -5   25.90    1.00
  -3  -2   5   26.50    0.90
  -3  -2   5   26.30    1.00
  -3   2   5   24.10    1.00
   3   2  -5   25.40    0.70
  -2  -2   5  152.48    4.30
  -2  -2   5  156.78    4.20
   2  -2  -5  158.78    4.30
  -2   2   5  135.39    4.10
  -2   2   5  151.58    4.20
   1  -2  -5   16.00    0.70
  -1  -2   5   15.90    0.70
  -1  -2   5   15.30    0.60
  -1   2   5   15.50    0.60
   0  -2   5   48.40    1.50
   0  -2   5   47.40    1.50
   0  -2  -5   46.50    1.50
   0   2   5   48.00    1.50
  -1  -2  -5    1.10    0.20
   1  -2   5    0.80    0.20
   1  -2   5    0.80    0.20
   1   2   5    0.60    0.20
   1   2   5    0.80    0.20
   2  -2   5  294.97    8.00
   2  -2   5  298.27    8.10
  -2  -2  -5  299.77    7.90
   2   2   5  294.27    8.10
   3  -2   5  171.08    4.90
  -3  -2  -5  176.88    4.60
   3  -2   5  166.88    4.70
   3   2   5  170.78    4.90
   4  -2   5   28.20    1.00
   4  -2   5   29.70    1.20
   4   2   5   27.20    1.10
   5  -2   5   24.20    0.90
   5  -2   5   24.60    1.20
   5   2   5   26.10    1.10
   6  -2   5   47.40    1.80
   6  -2   5   47.00    1.50
   6   2   5   47.80    1.80
   7  -2   5    2.00    0.50
   7   2   5    3.90    0.60
   8  -2   5    3.70    0.60
   8   2   5    3.50    0.60
   9  -2   5    2.00    0.60
   9   2   5    2.00    0.60
  10  -2   5    0.40    0.50
  10   2   5   -0.20    0.40
  11  -2   5    0.70    0.60
  11   2   5    0.90    0.50
  12  -2   5    0.80    0.60
  12   2   5    1.00    0.60
  13  -2   5    0.40    0.60
  13   2   5   -0.20    0.60
  14  -2   5    3.20    0.90
  14   2   5    4.60    1.00
  15  -2   5    0.70    0.80
  15   2   5    0.80    0.70
  19  -3  -5    0.30    0.70
  19   3  -5    1.00    0.80
  18  -3  -5    0.60    0.70
  18   3  -5    0.80    0.70
  17  -3  -5    0.80    0.60
  17   3  -5   -0.20    0.60
  16  -3  -5    2.20    0.80
  16   3  -5    4.90    0.90
  15  -3  -5   -0.30    0.50
  15   3  -5    1.00    0.60
  14  -3  -5    0.20    0.50
  14  -3  -5    0.00    0.40
  14   3  -5    0.20    0.50
  13  -3  -5    6.10    1.00
  13  -3  -5    5.80    0.70
  13   3  -5    5.20    0.80
  13   3  -5    5.50    0.80
  12  -3  -5   14.40    1.00
  12   3  -5   12.10    0.90
  12   3  -5   13.90    1.10
  11  -3  -5   65.29    2.40
  11   3  -5   64.99    2.30
  10  -3  -5    0.90    0.40
  -9  -3   5   15.60    0.90
   9  -3  -5   14.80    0.90
   8  -3  -5    2.70    0.40
  -8  -3   5    2.10    0.40
  -7  -3   5   -0.20    0.20
   7  -3  -5    0.10    0.20
  -6  -3   5   10.30    0.70
   6  -3  -5   10.10    0.60
   5  -3  -5   19.10    0.90
  -5  -3   5   20.00    0.90
   4  -3  -5   25.30    1.00
  -4  -3   5   26.10    1.10
  -4  -3   5   25.30    1.00
   4   3  -5   25.60    0.80
  -3  -3   5   83.99    2.40
   3  -3  -5   83.29    2.50
  -3  -3   5   81.89    2.60
   3   3  -5   84.79    2.30
  -3   3   5   80.89    2.50
  -3   3   5   82.59    2.40
  -2  -3   5   32.60    1.10
  -2  -3   5   31.00    1.20
   2  -3  -5   32.70    1.20
  -2   3   5   30.60    1.10
   2   3  -5   32.00    0.90
  -2   3   5   33.60    1.10
   1  -3  -5  119.19    3.30
  -1  -3   5  112.99    3.40
  -1  -3   5  115.79    3.30
  -1   3   5  113.69    3.30
  -1   3   5  116.69    3.20
   0  -3   5    1.40    0.20
   0  -3  -5    1.10    0.20
   0  -3   5    1.60    0.20
   0   3   5    1.60    0.20
   0   3   5    1.90    0.20
  -1  -3  -5  387.66   10.00
   1  -3   5  368.26   10.00
   1  -3   5  364.36   10.00
   1   3   5  370.76   10.00
   1   3   5  368.26   10.00
   2  -3   5  130.09    3.90
   2  -3   5  138.69    3.90
  -2  -3  -5  140.49    3.80
   2   3   5  134.79    3.90
   2   3   5  138.79    3.90
   3  -3   5   86.19    2.70
  -3  -3  -5   94.19    2.50
   3  -3   5   91.29    2.80
   3   3   5   88.79    2.70
   4  -3   5   78.29    2.50
   4  -3   5   75.39    2.30
   4   3   5   78.39    2.40
   5  -3   5    4.30    0.50
   5  -3   5    5.30    0.40
   5   3   5    4.40    0.50
   6  -3   5   17.30    0.80
   6  -3   5   18.70    1.10
   6   3   5   19.40    1.00
   7  -3   5   14.00    1.00
   7   3   5   14.30    0.90
   8  -3   5    3.90    0.60
   8   3   5    3.00    0.60
   9  -3   5   15.40    1.20
   9   3   5   15.00    1.00
  10  -3   5   13.20    1.20
  10   3   5   14.50    1.10
  11  -3   5    5.20    0.80
  11   3   5    4.50    0.80
  12  -3   5    1.40    0.70
  12   3   5   -0.20    0.60
  13  -3   5    0.20    0.60
  13   3   5    1.40    0.70
  14  -3   5    1.60    0.80
  14   3   5    2.10    0.80
  15  -3   5    8.70    1.20
  15   3   5    8.60    1.20
  18  -4  -5   -0.10    0.70
  18   4  -5   -0.40    0.60
  17  -4  -5    1.70    0.80
  17   4  -5    1.10    0.70
  16  -4  -5    7.60    1.20
  16   4  -5    7.90    1.10
  15  -4  -5   -0.10    0.60
  15   4  -5    0.50    0.50
  14  -4  -5    2.20    0.60
  14  -4  -5    2.20    0.70
  14   4  -5    2.60    0.70
  13  -4  -5    8.10    0.90
  13  -4  -5    7.40    1.10
  13   4  -5    6.70    0.90
  12  -4  -5   27.70    1.40
  12   4  -5   25.70    1.30
  12   4  -5   24.20    1.40
  10  -4  -5    6.80    0.70
 -10  -4   5    6.20    0.60
   9  -4  -5   12.60    0.80
  -9  -4   5   12.60    0.80
  -8  -4   5   10.10    0.70
   8  -4  -5    9.40    0.70
   7  -4  -5   53.79    1.90
  -7  -4   5   51.79    1.90
  -6  -4   5    9.30    0.60
   6  -4  -5    9.70    0.70
  -5  -4   5   78.39    2.50
   5  -4  -5   71.79    2.40
   5   4  -5   77.79    2.20
  -4  -4   5    5.50    0.50
   4  -4  -5    6.30    0.50
   4   4  -5    5.50    0.30
   3  -4  -5   30.00    1.10
  -3  -4   5   28.80    1.10
  -3   4   5   28.80    1.10
   3   4  -5   29.20    0.90
  -3   4   5   28.90    1.00
  -2  -4   5   21.40    0.90
   2  -4  -5   19.70    0.90
  -2   4   5   21.10    0.80
  -2   4   5   20.80    0.80
   2   4  -5   20.50    0.70
   1  -4  -5    6.10    0.40
  -1  -4   5    6.20    0.40
  -1  -4   5    5.90    0.40
  -1   4   5    6.00    0.40
  -1   4   5    6.20    0.40
   0  -4   5   43.50    1.50
   0  -4   5   43.40    1.40
   0   4   5   39.90    1.30
   0   4   5   40.00    1.30
   1  -4   5  383.66   10.80
  -1  -4  -5  415.36   10.70
   1  -4   5  407.66   10.80
   1   4   5  392.36   10.70
   1   4   5  396.86   10.80
   2  -4   5    1.30    0.30
   2  -4   5    1.40    0.30
  -2  -4  -5    1.30    0.20
   2   4   5    0.80    0.20
   2   4   5    1.30    0.20
   3  -4   5   51.59    1.70
  -3  -4  -5   50.79    1.50
   3  -4   5   48.20    1.70
   3   4   5   50.89    1.70
   3   4   5   48.20    1.70
   4  -4   5    8.30    0.70
   4  -4   5    6.90    0.50
  -4  -4  -5    7.80    0.40
   4   4   5    8.80    0.60
   4   4   5    8.80    0.60
   5  -4   5    0.70    0.30
   5  -4   5    0.40    0.30
   5   4   5    0.50    0.30
   6  -4   5    9.50    0.80
   6  -4   5    9.20    0.60
   6   4   5   10.50    0.70
   7  -4   5   15.50    1.00
   7   4   5   17.10    1.00
   8  -4   5   12.80    1.00
   8   4   5    9.80    0.80
   9  -4   5   18.30    1.30
   9   4   5   18.00    1.20
  10  -4   5   93.39    3.40
  10   4   5   91.09    3.20
  11  -4   5    5.10    0.90
  11   4   5    7.00    0.90
  12  -4   5    1.70    0.80
  12   4   5    3.00    0.70
  13  -4   5    2.10    0.80
  13   4   5    1.40    0.60
  14  -4   5    0.70    0.70
  14   4   5    0.30    0.60
  15  -4   5    0.80    0.70
  15   4   5   -0.60    0.60
  18  -5  -5    0.20    0.70
  18   5  -5    0.00    0.60
  17  -5  -5   -0.80    0.70
  17   5  -5   -0.70    0.50
  16  -5  -5    2.00    0.80
  16   5  -5    1.30    0.60
  15  -5  -5    0.10    0.70
  15   5  -5    0.40    0.50
  14  -5  -5    0.10    0.50
  14  -5  -5   -0.50    0.40
  14   5  -5    0.10    0.40
  13  -5  -5    1.20    0.70
  13  -5  -5    1.20    0.50
  13   5  -5    1.40    0.60
  12  -5  -5   -0.40    0.40
 -12  -5   5    0.00    0.30
  12  -5  -5    0.10    0.50
  12   5  -5    0.10    0.40
  11  -5  -5    6.40    0.80
  10  -5  -5    2.20    0.50
 -10  -5   5    2.30    0.40
  -9  -5   5    1.30    0.30
   9  -5  -5    0.90    0.40
  -8  -5   5   31.10    1.40
   8  -5  -5   32.30    1.40
  -7  -5   5    2.40    0.40
   7  -5  -5    2.40    0.40
  -6  -5   5   10.90    0.70
   6  -5  -5   11.60    0.70
   6   5  -5   10.90    0.60
  -5  -5   5    9.40    0.70
   5   5  -5    9.60    0.50
  -4  -5   5   13.30    0.60
   4  -5  -5   12.80    0.80
  -4  -5   5   12.50    0.70
   4   5  -5   12.90    0.50
  -3  -5   5  127.69    3.60
   3  -5  -5  121.29    3.80
  -3  -5   5  129.29    3.80
   3   5  -5  126.29    3.50
  -3   5   5  124.19    3.60
  -2  -5   5    5.30    0.30
  -2  -5   5    4.80    0.50
   2  -5  -5    5.80    0.50
   2   5  -5    5.40    0.30
  -2   5   5    5.30    0.40
  -2   5   5    5.60    0.40
  -1  -5   5    2.50    0.40
   1  -5  -5    2.60    0.40
  -1  -5   5    2.10    0.20
  -1   5   5    3.10    0.30
  -1   5   5    2.20    0.30
   0  -5  -5   18.90    0.90
   0  -5   5   26.50    1.00
   0   5   5   24.80    0.90
   0   5   5   25.00    0.90
  -1  -5  -5   70.89    2.20
   1  -5   5   71.89    2.30
   1  -5   5   71.59    2.20
   1   5   5   72.69    2.20
   1   5   5   73.59    2.20
   2  -5   5   14.20    0.70
  -2  -5  -5   12.90    0.60
   2  -5   5   13.70    0.70
   2   5   5   13.90    0.60
   2   5   5   14.60    0.70
   3  -5   5   24.60    1.10
   3  -5   5   26.30    1.10
  -3  -5  -5   24.90    0.90
   3   5   5   25.40    1.00
   3   5   5   25.70    1.10
  -4  -5  -5   70.49    2.10
   4  -5   5   72.59    2.40
   4  -5   5   70.29    2.30
   4   5   5   69.79    2.20
   4   5   5   73.29    2.40
   5  -5   5    0.80    0.40
   5  -5   5    0.30    0.30
   5   5   5    0.40    0.30
   5   5   5    0.00    0.30
   6  -5   5    0.80    0.30
   6  -5   5    1.20    0.50
   6   5   5    1.40    0.40
   6   5   5    1.70    0.40
   7  -5   5    1.80    0.60
   7  -5   5    1.70    0.40
   7   5   5    2.10    0.50
   8  -5   5    9.70    0.90
   8   5   5    8.00    0.80
   9  -5   5   10.20    1.10
   9   5   5   11.80    0.90
  10  -5   5    4.90    0.90
  10   5   5    4.80    0.70
  11  -5   5    2.40    0.70
  11   5   5    4.80    0.80
  12  -5   5    0.80    0.60
  12   5   5   -0.70    0.50
  13  -5   5    1.00    0.70
  13   5   5   -0.30    0.50
  14  -5   5    1.80    0.90
  14   5   5    2.20    0.80
  15   5   5    5.10    1.00
  18  -6  -5   -0.20    0.70
  17  -6  -5    0.40    0.80
  17   6  -5   -1.20    0.40
  16  -6  -5    0.40    0.80
  16   6  -5    0.30    0.50
  15  -6  -5   -0.90    0.60
  15   6  -5   -0.50    0.40
  14  -6  -5    8.50    1.00
  14  -6  -5    7.70    1.20
  14   6  -5    7.50    1.00
  13  -6  -5    3.40    0.80
  13  -6  -5    3.60    0.70
  13   6  -5    3.40    0.70
  12  -6  -5    0.50    0.60
 -12  -6   5    0.70    0.40
  12  -6  -5    0.40    0.50
  12   6  -5    0.40    0.40
  11  -6  -5   77.09    2.90
  11   6  -5   79.59    2.90
  10  -6  -5    1.10    0.50
 -10  -6   5    0.80    0.40
  -9  -6   5    5.40    0.60
   9  -6  -5    6.90    0.80
   8  -6  -5    6.90    0.70
  -8  -6   5    7.60    0.70
   8   6  -5    6.30    0.60
  -7  -6   5   11.20    0.70
   7  -6  -5   10.50    0.80
   7   6  -5   10.60    0.60
  -6  -6   5    0.10    0.30
   6  -6  -5    0.50    0.30
   6   6  -5    0.70    0.20
   5  -6  -5   20.20    1.10
  -5  -6   5   24.00    1.10
   5   6  -5   23.90    0.90
   4  -6  -5  379.06   10.20
  -4  -6   5  366.56   10.20
   4   6  -5  359.46    9.90
  -3  -6   5   47.60    1.50
   3  -6  -5   47.40    1.70
  -3  -6   5   46.50    1.70
  -3   6   5   45.00    1.60
   3   6  -5   43.80    1.40
   2  -6  -5    0.20    0.30
  -2  -6   5    0.20    0.10
  -2  -6   5    0.50    0.30
  -2   6   5    0.50    0.20
  -2   6   5    0.30    0.20
   2   6  -5    0.40    0.20
   1  -6  -5   25.10    1.10
  -1  -6   5   27.40    0.90
  -1  -6   5   26.40    1.20
  -1   6   5   27.30    1.00
  -1   6   5   28.60    1.10
   0  -6  -5    0.30    0.20
   0  -6   5    0.10    0.20
   0  -6   5    0.30    0.20
   0   6   5    0.50    0.20
   0   6   5    0.20    0.20
  -1  -6  -5   41.30    1.60
   1  -6   5   49.50    1.70
   1   6   5   47.40    1.60
   1   6   5   46.70    1.50
   2  -6   5   36.00    1.50
  -2  -6  -5   37.00    1.30
   2  -6   5   36.10    1.30
   2   6   5   36.90    1.40
   2   6   5   37.00    1.30
   3  -6   5    4.10    0.50
  -3  -6  -5    5.30    0.40
   3  -6   5    4.70    0.50
   3   6   5    4.90    0.40
   3   6   5    5.20    0.50
   4  -6   5   32.00    1.40
  -4  -6  -5   33.20    1.20
   4  -6   5   32.60    1.40
   4   6   5   31.70    1.30
   4   6   5   32.10    1.20
   5  -6   5   60.59    2.20
   5  -6   5   59.99    2.10
   5   6   5   57.59    2.10
   5   6   5   59.89    2.00
   6  -6   5    2.00    0.50
   6  -6   5    2.70    0.50
   6   6   5    1.80    0.40
   6   6   5    2.10    0.50
   7  -6   5   24.40    1.20
   7  -6   5   24.90    1.40
   7   6   5   25.00    1.20
   7   6   5   23.60    1.30
   8  -6   5    0.40    0.50
   8   6   5    0.50    0.40
   8   6   5    0.40    0.40
   9  -6   5    4.60    0.80
   9   6   5    3.80    0.70
   9   6   5    5.50    0.70
  10  -6   5    2.00    0.70
  10   6   5    3.80    0.70
  10   6   5    3.50    0.70
  11  -6   5    1.10    0.70
  11   6   5    0.70    0.50
  12  -6   5    0.40    0.70
  12   6   5    0.00    0.50
  13  -6   5   -0.90    0.70
  13   6   5   -0.50    0.60
  14  -6   5   -0.20    0.70
  14   6   5   -0.30    0.60
  18  -7  -5    0.50    0.70
  17  -7  -5    0.30    0.80
  16  -7  -5   -0.70    0.50
  15  -7  -5    2.30    0.90
  14  -7  -5   10.20    1.30
  14  -7  -5    7.20    1.00
  14   7  -5    7.50    0.90
  13  -7  -5    2.20    0.70
  13  -7  -5    1.80    0.60
  13   7  -5    1.70    0.50
 -12  -7   5   24.70    1.30
  12  -7  -5   26.30    1.50
  12  -7  -5   28.50    1.70
  12   7  -5   24.50    1.40
 -11  -7   5   42.10    1.90
  11  -7  -5   53.89    2.20
  11   7  -5   56.89    2.20
  11   7  -5   54.19    2.00
 -10  -7   5    5.90    0.70
  10  -7  -5    5.50    0.80
  10   7  -5    5.60    0.60
   9  -7  -5    4.40    0.70
  -9  -7   5    3.60    0.50
   9   7  -5    2.50    0.50
   8  -7  -5    2.80    0.60
  -8  -7   5    3.90    0.60
   8   7  -5    3.60    0.50
   7  -7  -5    3.40    0.60
  -7  -7   5    2.60    0.50
   7   7  -5    3.40    0.40
   6  -7  -5    0.70    0.40
  -6  -7   5    0.90    0.30
   6   7  -5    0.70    0.20
   5  -7  -5   58.59    2.20
  -5  -7   5   57.49    2.10
   5   7  -5   57.19    1.80
   4  -7  -5    1.10    0.40
  -4  -7   5    1.10    0.40
   4   7  -5    1.80    0.30
  -3  -7   5   46.80    1.80
  -3  -7   5   47.10    1.50
   3  -7  -5   49.90    1.90
   3   7  -5   45.60    1.50
  -3   7   5   47.20    1.70
   2  -7  -5   14.70    0.90
  -2  -7   5   13.60    0.60
  -2  -7   5   11.40    0.80
   2   7  -5   13.40    0.60
  -2   7   5   12.10    0.70
  -2   7   5   12.70    0.70
  -1  -7   5  122.59    3.90
   1  -7  -5  125.99    3.80
  -1  -7   5  126.69    3.50
  -1   7   5  126.29    3.60
  -1   7   5  125.99    3.70
   0  -7   5   17.30    0.90
   0  -7   5   15.70    0.70
   0  -7  -5   16.90    0.90
   0   7   5   17.60    0.80
   0   7   5   16.20    0.70
  -1  -7  -5    0.30    0.20
   1  -7   5    1.10    0.30
   1  -7   5    1.50    0.40
   1   7   5    1.30    0.30
   1   7   5    2.00    0.30
   2  -7   5    6.40    0.70
   2  -7   5    4.10    0.40
  -2  -7  -5    6.40    0.60
   2   7   5    7.10    0.50
   2   7   5    6.50    0.40
   3  -7   5    0.50    0.30
  -3  -7  -5    0.90    0.30
   3  -7   5    0.20    0.30
   3   7   5    0.60    0.20
   3   7   5    0.40    0.30
   4  -7   5   59.19    2.10
  -4  -7  -5   59.69    2.00
   4  -7   5   56.89    2.20
   4   7   5   63.69    2.00
   4   7   5   62.49    2.20
   5  -7   5    0.70    0.40
   5  -7   5    0.30    0.40
   5   7   5    0.70    0.30
   5   7   5    0.70    0.30
   6  -7   5   42.90    1.80
   6  -7   5   41.70    1.70
   6   7   5   38.90    1.70
   6   7   5   40.00    1.50
   7  -7   5    0.50    0.40
   7  -7   5    0.60    0.50
   7   7   5    0.50    0.40
   7   7   5    0.70    0.40
   8  -7   5    5.00    0.80
   8   7   5    6.30    0.70
   8   7   5    6.80    0.80
   9  -7   5   12.30    1.20
   9   7   5   12.30    0.90
   9   7   5   11.70    1.10
  10  -7   5    4.90    0.90
  10   7   5    3.70    0.70
  10   7   5    2.50    0.60
  11  -7   5    0.50    0.70
  11   7   5   -1.30    0.40
  11   7   5    0.90    0.60
  12  -7   5    0.70    0.70
  12   7   5    1.00    0.60
  12   7   5   -0.60    0.50
  13  -7   5   -0.30    0.70
  13   7   5    0.90    0.60
  14  -7   5    9.20    1.40
  14   7   5    7.80    1.20
  17  -8  -5    0.60    0.80
  17   8  -5    1.10    0.60
  16  -8  -5    3.20    1.00
  16   8  -5    2.20    0.70
  15  -8  -5   -1.10    0.50
  15   8  -5    0.30    0.50
  14  -8  -5    1.50    0.80
  14  -8  -5    1.80    0.70
  14   8  -5    3.50    0.70
  13  -8  -5    2.40    0.80
  13  -8  -5    2.20    0.70
  13   8  -5    2.50    0.60
  12  -8  -5   11.70    1.20
  12  -8  -5    8.50    1.10
  12   8  -5    9.50    0.90
  11  -8  -5   23.70    1.50
 -11  -8   5   22.80    1.30
  11  -8  -5   23.70    1.60
  11   8  -5   22.90    1.20
 -10  -8   5    0.60    0.40
  10  -8  -5    0.40    0.50
  10   8  -5    0.40    0.40
  10   8  -5    0.30    0.40
  -9  -8   5    5.40    0.70
   9  -8  -5    4.50    0.70
   9   8  -5    4.30    0.50
   8  -8  -5    1.30    0.50
  -8  -8   5    2.90    0.50
   8   8  -5    1.80    0.40
   7  -8  -5    0.70    0.40
  -7  -8   5    0.60    0.30
   7   8  -5    0.30    0.30
  -6  -8   5    6.60    0.70
   6  -8  -5    7.80    0.80
   6   8  -5    7.50    0.50
  -5  -8   5   -0.10    0.30
   5  -8  -5    0.00    0.40
   5   8  -5    0.50    0.20
   4  -8  -5    4.40    0.70
  -4  -8   5    5.40    0.70
   4   8  -5    5.10    0.50
  -3  -8   5   89.69    3.00
   3  -8  -5   81.49    3.00
  -3  -8   5   91.89    2.60
   3   8  -5   92.19    2.70
  -3   8   5   93.39    2.90
   2  -8  -5   21.60    1.10
  -2  -8   5   20.50    0.80
  -2  -8   5   19.70    1.10
   2   8  -5   20.60    0.90
  -2   8   5   20.40    1.00
  -1  -8   5   86.39    2.40
   1  -8  -5   76.59    2.80
  -1  -8   5   84.99    2.80
  -1   8   5   84.99    2.70
   1   8  -5   85.59    2.60
  -1   8   5   80.89    2.50
   0  -8   5    4.40    0.40
   0  -8   5    4.20    0.60
   0  -8  -5    4.80    0.60
   0   8   5    5.00    0.40
   0   8   5    5.00    0.50
   1  -8   5   45.40    1.80
  -1  -8  -5   47.10    1.80
   1  -8   5   44.80    1.50
   1   8   5   45.70    1.70
   1   8   5   46.20    1.50
   2  -8   5    8.80    0.70
  -2  -8  -5    9.10    0.70
   2  -8   5    8.30    0.60
   2   8   5    9.00    0.50
   2   8   5    9.30    0.60
  -3  -8  -5    0.10    0.30
   3  -8   5   -0.70    0.30
   3  -8   5    0.20    0.30
   3   8   5    0.30    0.30
   3   8   5    0.30    0.20
   4  -8   5    2.10    0.50
   4  -8   5    1.30    0.40
  -4  -8  -5    1.40    0.30
   4   8   5    1.80    0.30
   4   8   5    2.10    0.40
   5  -8   5    0.20    0.40
   5  -8   5    0.30    0.40
   5   8   5    0.10    0.30
   5   8   5    0.20    0.30
   6  -8   5   14.50    1.00
   6  -8   5   12.30    1.00
   6   8   5   13.20    0.80
   6   8   5   13.20    1.00
   7  -8   5    2.70    0.60
   7   8   5    4.20    0.50
   7   8   5    4.50    0.70
   8  -8   5    0.00    0.60
   8   8   5    0.80    0.40
   8   8   5    0.60    0.40
   9  -8   5    9.50    1.10
   9   8   5    9.20    0.90
   9   8   5    9.80    1.00
  10  -8   5   16.90    1.40
  10   8   5   17.30    1.20
  11  -8   5   -0.70    0.50
  11   8   5   -0.90    0.50
  12  -8   5   -0.50    0.70
  12   8   5    0.50    0.60
  13  -8   5    0.30    0.80
  13   8   5   -0.40    0.50
  14  -8   5    0.90    0.90
  14   8   5   -0.30    0.60
  17  -9  -5    1.00    0.80
  17   9  -5    0.30    0.50
  16  -9  -5    2.80    0.90
  16   9  -5    2.60    0.70
  15  -9  -5    0.20    0.60
  15  -9  -5   -0.50    0.70
  15   9  -5    0.40    0.50
  14  -9  -5    1.80    0.80
  14  -9  -5    0.90    0.70
  14   9  -5    0.90    0.50
  13  -9  -5   -0.50    0.60
  13  -9  -5   -0.10    0.60
  13   9  -5    0.10    0.40
  12  -9  -5    1.60    0.70
  12  -9  -5    1.80    0.70
  12   9  -5    1.80    0.50
  11  -9  -5   36.50    1.90
 -11  -9   5   35.10    1.70
  11  -9  -5   39.80    2.00
  11   9  -5   35.70    1.70
  10  -9  -5    0.20    0.50
 -10  -9   5    0.30    0.40
  10   9  -5    0.30    0.30
   9  -9  -5    0.50    0.60
  -9  -9   5    0.00    0.30
   9   9  -5    1.20    0.40
  -8  -9   5    2.10    0.50
   8  -9  -5    2.00    0.60
   8   9  -5    1.40    0.40
   7  -9  -5   21.00    1.30
  -7  -9   5   23.90    1.30
   7   9  -5   22.00    1.00
  -6  -9   5    1.70    0.40
   6  -9  -5    2.70    0.60
   6   9  -5    1.20    0.30
   5  -9  -5    1.60    0.50
  -5  -9   5    1.30    0.40
   5   9  -5    1.60    0.30
   4  -9  -5   -0.50    0.30
  -4  -9   5    0.40    0.40
   4   9  -5    0.40    0.30
   3  -9  -5    0.30    0.40
  -3  -9   5    0.30    0.30
  -3  -9   5    0.10    0.10
  -3   9   5   -0.10    0.20
   3   9  -5    0.30    0.30
  -2  -9   5    1.80    0.50
   2  -9  -5    2.20    0.50
  -2  -9   5    2.50    0.30
  -2   9   5    2.40    0.40
   2   9  -5    1.80    0.30
  -1  -9   5    9.30    0.50
  -1  -9   5    9.40    0.90
   1  -9  -5    8.60    0.80
   1   9  -5   10.70    0.70
  -1   9   5    8.50    0.60
   0  -9   5    5.20    0.70
   0  -9  -5    4.40    0.60
   0  -9   5    5.10    0.40
   0   9   5    4.40    0.40
   0   9   5    3.80    0.50
  -1  -9  -5   45.80    1.80
   1  -9   5   46.90    1.50
   1  -9   5   49.50    1.90
   1   9   5   43.00    1.70
   1   9   5   45.70    1.50
   2  -9   5   -0.10    0.30
   2  -9   5    0.00    0.30
  -2  -9  -5    0.30    0.10
   2   9   5   -0.20    0.20
   2   9   5   -0.20    0.20
  -3  -9  -5   35.40    1.50
   3  -9   5   36.00    1.70
   3   9   5   37.70    1.50
   3   9   5   36.60    1.30
   4  -9   5   -0.60    0.30
  -4  -9  -5    0.20    0.30
   4  -9   5    0.10    0.40
   4   9   5   -0.50    0.30
   4   9   5    0.70    0.20
   5  -9   5    0.90    0.50
   5  -9   5   -0.20    0.40
   5   9   5    0.80    0.50
   5   9   5    0.20    0.40
   6  -9   5    0.00    0.40
   6  -9   5    0.70    0.50
   6   9   5    0.00    0.40
   7  -9   5    2.70    0.60
   7  -9   5    4.50    0.70
   7   9   5    2.30    0.60
   8  -9   5   14.20    1.20
   8  -9   5   17.20    1.30
   8   9   5   13.90    1.10
   9  -9   5   21.00    1.50
   9   9   5   21.10    1.30
  10  -9   5    0.20    0.60
  10   9   5    0.30    0.50
  11  -9   5    4.60    1.00
  11   9   5    5.20    0.80
  12  -9   5    0.40    0.70
  12   9   5   -0.10    0.60
  13  -9   5    1.00    0.80
  13   9   5    2.10    0.70
  16 -10  -5    1.40    0.80
  16  10  -5    1.60    0.60
  15 -10  -5    0.40    0.70
  15 -10  -5   -0.90    0.60
  15  10  -5   -0.50    0.40
  14 -10  -5    0.80    0.80
  14 -10  -5    1.50    0.80
  14  10  -5    2.30    0.60
  13 -10  -5   -1.10    0.60
  13 -10  -5   -0.10    0.60
  13  10  -5    0.20    0.40
  12 -10  -5    0.70    0.60
  12 -10  -5   -0.10    0.60
  12  10  -5    0.30    0.40
  11 -10  -5   15.20    1.40
 -11 -10   5   16.10    1.10
  11 -10  -5   16.10    1.30
  11  10  -5   13.10    1.00
  10 -10  -5    0.00    0.50
 -10 -10   5    1.10    0.50
  10 -10  -5    0.60    0.60
  10  10  -5    0.00    0.40
   9 -10  -5    0.90    0.60
  -9 -10   5    0.30    0.40
   9  10  -5    0.40    0.30
   8 -10  -5    4.50    0.80
  -8 -10   5    7.30    0.90
   8  10  -5    5.50    0.60
   7 -10  -5   11.70    1.10
  -7 -10   5   11.60    0.90
   7  10  -5   11.00    0.80
   6 -10  -5    3.10    0.70
  -6 -10   5    3.50    0.60
   6  10  -5    2.60    0.40
  -5 -10   5    0.10    0.30
   5 -10  -5   -0.20    0.40
   5  10  -5    0.00    0.30
  -4 -10   5    3.00    0.60
   4 -10  -5    3.80    0.70
   4  10  -5    3.20    0.40
   3 -10  -5    1.50    0.50
  -3 -10   5    1.00    0.40
  -3  10   5    1.60    0.40
   3  10  -5    1.30    0.30
  -2 -10   5    7.90    0.90
   2 -10  -5    7.90    0.90
   2  10  -5    8.20    0.60
  -2  10   5    7.30    0.70
   1 -10  -5    0.30    0.40
  -1 -10   5    0.40    0.40
   1  10  -5    0.90    0.30
  -1  10   5    0.20    0.30
   0 -10  -5   11.90    0.90
   0 -10   5   13.00    1.00
   0 -10   5   11.80    0.60
   0  10   5   10.80    0.80
   1 -10   5    9.30    0.90
  -1 -10  -5    8.10    0.80
   1 -10   5    8.70    0.60
   1  10   5    8.70    0.70
   2 -10   5    6.10    0.80
   2 -10   5    5.30    0.50
  -2 -10  -5    5.30    0.70
   2  10   5    5.80    0.60
   3 -10   5    3.60    0.50
  -3 -10  -5    3.60    0.60
   3 -10   5    5.10    0.70
   3  10   5    2.80    0.50
  -4 -10  -5   31.60    1.40
   4 -10   5   31.90    1.60
   4  10   5   33.20    1.50
   5 -10   5    1.60    0.50
   5 -10   5    1.40    0.60
   5  10   5    1.20    0.40
   6 -10   5    0.30    0.50
   6 -10   5   -0.90    0.40
   6  10   5   -0.10    0.40
   7 -10   5    1.50    0.60
   7 -10   5    0.90    0.50
   7  10   5    1.60    0.50
   8 -10   5   11.00    1.10
   8 -10   5    8.50    1.00
   8  10   5    9.60    1.00
   9 -10   5    3.70    0.80
   9  10   5    4.50    0.80
  10 -10   5    5.00    0.90
  10  10   5    4.10    0.80
  11 -10   5   -0.30    0.70
  11  10   5    0.10    0.60
  12 -10   5   -0.30    0.70
  12  10   5    0.80    0.60
  13 -10   5    0.80    0.90
  13  10   5    0.50    0.60
  16 -11  -5    0.10    0.80
  16  11  -5    0.50    0.50
  15 -11  -5    1.90    0.90
  15 -11  -5    1.50    0.90
  15  11  -5    1.90    0.70
  14 -11  -5    0.40    0.70
  14 -11  -5    0.60    0.70
  14  11  -5    0.40    0.50
  13 -11  -5    0.30    0.60
  13 -11  -5    0.00    0.70
  13  11  -5    0.10    0.40
  12 -11  -5    8.20    1.10
  12 -11  -5    5.40    1.00
  12  11  -5    5.90    0.80
 -11 -11   5    5.30    0.80
  11 -11  -5    3.60    0.80
  11 -11  -5    3.90    0.90
  11  11  -5    3.20    0.60
  10 -11  -5    3.90    0.80
 -10 -11   5    7.00    0.90
  10 -11  -5    6.20    0.90
  10  11  -5    4.70    0.70
   9 -11  -5   19.00    1.50
   9 -11  -5   14.10    1.20
  -9 -11   5   15.00    1.10
   9  11  -5   15.10    1.00
   8 -11  -5   10.70    1.20
  -8 -11   5   12.80    1.00
   8  11  -5   13.70    0.90
   7 -11  -5    1.60    0.60
  -7 -11   5    0.40    0.40
   7  11  -5    0.50    0.40
  -6 -11   5    5.50    0.80
   6 -11  -5    4.00    0.80
   6  11  -5    5.10    0.50
   5 -11  -5   21.40    1.40
  -5 -11   5   24.00    1.40
   5  11  -5   22.00    1.10
   4 -11  -5   13.60    1.20
  -4 -11   5   11.80    0.90
   4  11  -5   11.10    0.80
   3 -11  -5    1.10    0.50
  -3 -11   5    0.50    0.40
   3  11  -5    0.50    0.30
  -3  11   5    0.60    0.30
   2 -11  -5    3.80    0.70
  -2 -11   5    5.60    0.80
  -2  11   5    3.70    0.50
   2  11  -5    4.60    0.50
  -1 -11   5   22.00    1.30
   1 -11  -5   23.20    1.40
   1  11  -5   22.70    1.10
  -1  11   5   21.50    1.10
   0 -11  -5   -0.10    0.40
   0 -11   5    0.10    0.40
   0  11   5   -0.30    0.30
   1 -11   5   -0.10    0.40
  -1 -11  -5    0.60    0.40
   1  11   5    0.60    0.40
  -2 -11  -5    4.60    0.60
   2 -11   5    4.20    0.70
   2  11   5    4.30    0.60
   3 -11   5   -0.10    0.40
   3 -11   5    0.20    0.50
  -3 -11  -5    0.20    0.20
   3  11   5    0.70    0.40
  -4 -11  -5    3.10    0.60
   4 -11   5    3.10    0.70
   4 -11   5    3.20    0.50
   4  11   5    3.60    0.60
   5 -11   5    1.50    0.60
   5 -11   5   -0.10    0.30
   5  11   5    2.80    0.60
   6 -11   5    0.50    0.50
   6 -11   5    0.70    0.60
   6  11   5    0.20    0.50
   7 -11   5    0.40    0.60
   7 -11   5   -0.60    0.50
   7  11   5   -0.40    0.40
   8 -11   5    1.00    0.60
   8 -11   5    0.60    0.60
   8  11   5    0.50    0.50
   9 -11   5    6.40    1.00
   9  11   5    6.60    0.90
  10 -11   5    1.30    0.80
  10  11   5    1.40    0.60
  11 -11   5   -0.20    0.70
  11  11   5    1.00    0.60
  12 -11   5   -1.40    0.60
  12  11   5   -0.40    0.50
  15 -12  -5   -0.30    0.80
  15 -12  -5    0.30    0.70
  15  12  -5    0.60    0.60
  14 -12  -5    0.10    0.70
  14 -12  -5    0.90    0.80
  14  12  -5    0.10    0.50
  13 -12  -5    0.20    0.60
  13 -12  -5    0.00    0.70
  13  12  -5   -0.90    0.40
  12 -12  -5    0.80    0.70
  12 -12  -5    1.60    0.80
  12  12  -5    0.70    0.50
  11 -12  -5    3.90    0.90
  11 -12  -5    3.10    0.90
 -11 -12   5    4.60    0.80
  11  12  -5    3.30    0.60
  10 -12  -5    1.90    0.70
 -10 -12   5    2.10    0.60
  10 -12  -5    2.50    0.80
  10  12  -5    1.80    0.50
  -9 -12   5   11.10    1.10
   9 -12  -5   11.80    1.30
   9 -12  -5    7.90    1.00
   9  12  -5   11.80    0.90
  -8 -12   5    0.70    0.50
   8 -12  -5   -0.60    0.40
   8  12  -5    0.70    0.40
   7 -12  -5    4.90    0.90
  -7 -12   5    5.50    0.80
   7  12  -5    5.10    0.60
  -6 -12   5    0.10    0.40
   6 -12  -5    0.50    0.60
   6  12  -5   -0.40    0.30
   5 -12  -5    9.70    1.10
  -5 -12   5    8.10    0.90
   5  12  -5    8.90    0.70
  -4 -12   5   31.70    1.70
   4 -12  -5   33.90    1.90
   4  12  -5   34.10    1.40
   3 -12  -5    4.40    0.80
  -3 -12   5    3.00    0.60
   3  12  -5    3.40    0.50
  -3  12   5    4.20    0.60
  -2 -12   5    2.00    0.60
   2 -12  -5    2.00    0.60
  -2  12   5    2.10    0.50
   2  12  -5    2.40    0.50
   1 -12  -5    8.80    1.00
  -1 -12   5    8.60    0.90
  -1  12   5    8.20    0.80
   0 -12  -5    0.30    0.40
   0 -12   5    0.20    0.40
   0  12   5   -0.10    0.30
  -1 -12  -5   -0.20    0.40
   1 -12   5    0.60    0.50
   1  12   5   -0.40    0.30
   2 -12   5    6.90    0.90
  -2 -12  -5    6.40    0.80
   2  12   5    5.30    0.70
  -3 -12  -5    0.00    0.30
   3 -12   5    0.10    0.50
   3  12   5    0.00    0.30
   4 -12   5    0.80    0.60
   4  12   5    0.80    0.40
   5 -12   5    0.20    0.50
   5  12   5   -0.10    0.40
   6 -12   5   -0.20    0.50
   6  12   5    0.20    0.50
   7 -12   5   -0.30    0.50
   7  12   5   -0.20    0.40
   8 -12   5    0.70    0.70
   8 -12   5    2.40    0.70
   8  12   5    1.90    0.60
   9 -12   5   -0.50    0.60
   9  12   5    0.40    0.50
  10 -12   5   -0.10    0.60
  10  12   5    0.30    0.50
  11 -12   5   -0.10    0.70
  11  12   5    1.60    0.60
  12 -12   5    0.00    0.80
  12  12   5   -0.70    0.50
  15 -13  -5   -0.50    0.70
  15  13  -5    0.00    0.50
  14 -13  -5   -0.20    0.70
  14  13  -5    0.20    0.60
  13 -13  -5   -0.40    0.70
  13  13  -5   -0.20    0.50
  12 -13  -5    0.10    0.70
  12  13  -5    0.50    0.50
  11 -13  -5    2.20    0.90
  11  13  -5    1.90    0.60
  10 -13  -5   -0.20    0.70
 -10 -13   5    0.20    0.50
  10  13  -5   -0.40    0.50
   9 -13  -5    5.10    1.00
  -9 -13   5    7.30    1.00
   9  13  -5    5.70    0.70
   8 -13  -5    4.10    0.90
  -8 -13   5    3.20    0.70
   8  13  -5    2.70    0.60
   7 -13  -5    2.00    0.70
  -7 -13   5    1.50    0.60
   7  13  -5    2.00    0.50
   6 -13  -5    0.40    0.70
  -6 -13   5    0.60    0.50
   6  13  -5    0.00    0.40
   5 -13  -5    5.30    1.00
  -5 -13   5    5.60    0.80
   5  13  -5    5.60    0.70
  -4 -13   5    0.60    0.50
   4 -13  -5    0.30    0.50
   4  13  -5    0.30    0.40
   3 -13  -5    3.20    0.80
  -3 -13   5    2.40    0.70
  -3  13   5    2.80    0.60
   3  13  -5    3.50    0.50
   2 -13  -5    1.00    0.60
  -2 -13   5    1.10    0.50
  -2  13   5    1.20    0.40
   2  13  -5    1.10    0.40
   1 -13  -5    0.30    0.50
  -1 -13   5    0.40    0.50
  -1  13   5    0.30    0.30
   0 -13   5    4.40    0.80
   0 -13  -5    2.60    0.60
   0  13   5    4.50    0.60
  -1 -13  -5    0.50    0.50
   1 -13   5    0.20    0.50
   1  13   5    0.60    0.40
   2 -13   5    0.60    0.50
  -2 -13  -5    0.10    0.40
   2  13   5    0.10    0.40
  -3 -13  -5    7.30    0.90
   3 -13   5    6.90    1.00
   3  13   5    7.10    0.80
   4 -13   5    5.30    0.90
   4  13   5    6.50    0.80
   5 -13   5    2.80    0.80
   5  13   5    2.90    0.70
   6 -13   5    0.00    0.60
   6  13   5   -0.60    0.40
   7 -13   5   -0.20    0.60
   7  13   5    0.50    0.50
   8 -13   5   12.90    1.30
   8  13   5   11.50    1.20
   9  13   5    3.40    0.80
  10  13   5   -0.60    0.50
  11  13   5    0.20    0.60
  14 -14  -5    2.70    0.90
  14  14  -5    1.20    0.60
  13 -14  -5   -1.10    0.70
  13  14  -5    0.30    0.50
  12 -14  -5    0.10    0.70
  12  14  -5   -0.10    0.50
  11 -14  -5    0.20    0.70
  11  14  -5   -0.10    0.50
  10 -14  -5    0.60    0.80
 -10 -14   5    0.90    0.50
  10  14  -5    1.40    0.50
  -9 -14   5    1.70    0.70
   9 -14  -5    0.50    0.70
   9  14  -5    0.70    0.50
   8 -14  -5    1.90    0.80
  -8 -14   5    1.20    0.60
   8  14  -5    1.10    0.50
  -7 -14   5    2.00    0.70
   7 -14  -5    1.50    0.80
   7  14  -5    0.30    0.40
   6 -14  -5    0.10    0.60
  -6 -14   5    0.80    0.50
   6  14  -5    1.30    0.50
   5 -14  -5    0.60    0.60
  -5 -14   5    1.00    0.60
   5  14  -5    0.90    0.40
   4 -14  -5   10.40    1.20
  -4 -14   5    9.10    1.10
   4  14  -5   10.60    0.90
   3 -14  -5    2.30    0.70
  -3 -14   5    3.80    0.80
   3  14  -5    3.00    0.50
  -3  14   5    3.70    0.60
  -2 -14   5    5.70    0.90
   2 -14  -5    4.20    0.80
   2  14  -5    5.10    0.70
  -2  14   5    5.40    0.70
  -1 -14   5    0.30    0.50
   1 -14  -5    0.40    0.60
  -1  14   5    0.00    0.30
   0 -14  -5   -0.10    0.50
   0 -14   5    0.50    0.50
   0  14   5    0.00    0.30
   1 -14   5    3.30    0.70
  -1 -14  -5    3.90    0.70
   1  14   5    4.20    0.70
  -2 -14  -5   -0.10    0.40
   2 -14   5    0.60    0.60
   2  14   5    0.40    0.50
  -3 -14  -5   -0.50    0.40
   3 -14   5    0.80    0.50
   3  14   5    0.40    0.40
   4 -14   5    0.10    0.60
   4  14   5    0.00    0.40
   5 -14   5    0.20    0.50
   5  14   5   -0.70    0.40
   6 -14   5    2.50    0.80
   6  14   5    2.30    0.60
   7 -14   5    1.00    0.60
   7  14   5    1.10    0.60
   8 -14   5   -1.20    0.50
   8  14   5    0.10    0.50
   9  14   5    0.30    0.50
  10  14   5    1.20    0.70
  13 -15  -5    1.20    0.90
  13  15  -5   -1.10    0.50
  12 -15  -5   -0.20    0.70
  12  15  -5    0.00    0.50
  11 -15  -5    0.00    0.70
  11  15  -5    0.00    0.50
  10 -15  -5    1.10    0.80
 -10 -15   5    0.50    0.60
  10  15  -5   -0.60    0.40
   9 -15  -5   -0.20    0.60
  -9 -15   5    0.30    0.60
   9  15  -5    0.20    0.40
  -8 -15   5    3.30    0.80
   8 -15  -5    3.10    1.00
   8  15  -5    0.90    0.50
   7 -15  -5    0.30    0.70
  -7 -15   5    0.10    0.50
   7  15  -5    0.20    0.40
   6 -15  -5    1.80    0.80
  -6 -15   5    4.00    0.80
   6  15  -5    2.20    0.60
  -5 -15   5    4.70    0.80
   5 -15  -5    5.00    1.00
   5  15  -5    4.80    0.70
  -4 -15   5    6.20    1.00
   4 -15  -5    7.90    1.10
   4  15  -5    6.20    0.70
  -3 -15   5    0.90    0.60
   3 -15  -5    0.60    0.60
  -3  15   5   -0.60    0.40
   3  15  -5    0.40    0.40
   2 -15  -5    1.20    0.70
  -2 -15   5    0.20    0.50
  -2  15   5    1.00    0.50
   2  15  -5    0.80    0.40
   1 -15  -5   -0.20    0.50
  -1 -15   5    0.20    0.60
  -1  15   5   -0.10    0.40
   0 -15  -5    1.00    0.70
   0 -15   5    0.20    0.60
   0  15   5    1.00    0.50
   1 -15   5   -0.60    0.50
  -1 -15  -5    0.50    0.50
   1  15   5   -0.50    0.40
  -2 -15  -5    0.40    0.50
   2 -15   5    0.00    0.60
   2  15   5    1.20    0.50
   3 -15   5   -0.70    0.50
  -3 -15  -5   -0.30    0.50
   3  15   5    0.10    0.40
   4 -15   5    0.40    0.60
   4  15   5   -0.70    0.40
   5 -15   5    3.80    0.90
   5  15   5    5.00    0.80
   6 -15   5    0.20    0.60
   6  15   5    0.60    0.60
   7 -15   5    1.30    0.80
   7  15   5   -0.10    0.50
   8 -15   5    2.30    0.80
   8  15   5    0.10    0.50
   9  15   5   -0.10    0.60
  12 -16  -5    1.10    0.90
  12  16  -5    1.00    0.60
  11 -16  -5    1.30    0.90
  11  16  -5    0.40    0.60
  10 -16  -5    0.30    0.80
 -10 -16   5    0.10    0.50
  10  16  -5    0.10    0.50
   9 -16  -5    0.20    0.70
  -9 -16   5    0.50    0.60
   9  16  -5    0.10    0.50
  -8 -16   5    0.30    0.60
   8 -16  -5   -0.60    0.70
   8  16  -5   -0.20    0.40
   7 -16  -5    5.30    1.10
  -7 -16   5    6.00    1.00
   7  16  -5    3.30    0.70
  -6 -16   5    2.40    0.80
   6 -16  -5    3.00    0.90
   6  16  -5    2.10    0.60
   5 -16  -5    2.20    0.80
  -5 -16   5    0.70    0.60
   5  16  -5    1.20    0.50
  -4 -16   5    5.90    1.00
   4 -16  -5    4.50    1.00
   4  16  -5    5.30    0.70
  -3 -16   5   -0.50    0.60
   3 -16  -5    0.20    0.60
  -3  16   5    0.90    0.50
   3  16  -5    0.20    0.40
  -2 -16   5    3.10    0.80
   2 -16  -5    2.80    0.90
   2  16  -5    2.50    0.60
  -2  16   5    3.40    0.70
  -1 -16   5    0.30    0.60
   1 -16  -5   -0.20    0.60
  -1  16   5    0.60    0.50
   0 -16  -5    1.20    0.70
   0 -16   5    0.70    0.70
   0  16   5    1.30    0.50
   1 -16   5    1.00    0.70
  -1 -16  -5    1.00    0.60
   1  16   5    1.80    0.60
   2 -16   5   -0.10    0.50
  -2 -16  -5   -0.20    0.60
   2  16   5    0.40    0.50
  -3 -16  -5    0.50    0.90
   3 -16   5   -0.60    0.60
   3  16   5    0.30    0.50
   4 -16   5    0.00    0.60
   4  16   5    0.30    0.50
   5 -16   5    0.80    0.70
   5  16   5    1.00    0.60
   6 -16   5    3.70    1.00
   6  16   5    5.00    0.90
   7 -16   5   -0.40    0.60
   7  16   5   -0.40    0.50
   8 -16   5    0.40    0.70
   8  16   5    0.10    0.60
  11 -17  -5   -0.10    0.80
  11  17  -5    0.00    0.50
  10 -17  -5    0.70    0.80
  10  17  -5    0.60    0.60
  -9 -17   5    1.30    0.70
   9 -17  -5    1.20    0.90
   9  17  -5    2.40    0.70
   8 -17  -5    1.40    0.80
  -8 -17   5    0.50    0.70
   8  17  -5    2.00    0.60
   7 -17  -5    0.90    0.80
  -7 -17   5    0.10    0.60
   7  17  -5    0.50    0.50
   6 -17  -5    1.40    0.80
  -6 -17   5    1.50    0.70
   6  17  -5    1.10    0.50
  -5 -17   5    1.40    0.70
   5 -17  -5    0.40    0.70
   5  17  -5    1.10    0.50
   4 -17  -5    1.80    0.90
  -4 -17   5    1.70    0.70
   4  17  -5    2.10    0.50
  -3 -17   5    0.10    0.60
   3 -17  -5    0.40    0.70
   3  17  -5    0.60    0.50
  -2 -17   5    1.10    0.70
   2 -17  -5    0.40    0.60
  -2  17   5    0.10    0.50
   1 -17  -5    7.20    1.10
  -1 -17   5    5.20    1.00
  -1  17   5    4.70    0.80
   0 -17  -5    2.00    0.80
   0 -17   5    2.70    0.80
   0  17   5    2.90    0.70
   1 -17   5    0.10    0.60
  -1 -17  -5   -0.10    0.50
   1  17   5    0.50    0.50
   2 -17   5    0.80    0.70
  -2 -17  -5    0.10    0.50
   2  17   5    0.00    0.50
   3 -17   5    0.20    0.60
   3  17   5   -0.10    0.50
   4 -17   5   -0.50    0.60
   4  17   5   -0.30    0.50
   5 -17   5   -0.30    0.70
   5  17   5    0.40    0.60
   6 -17   5   -0.60    0.60
   6  17   5    1.00    0.60
   7 -17   5   -0.90    0.60
   7  17   5   -0.30    0.60
  -9 -18   5   -0.50    0.60
   9 -18  -5    0.70    0.90
   9  18  -5    0.10    0.60
   8 -18  -5    0.80    0.80
  -8 -18   5    0.20    0.70
   8  18  -5    0.50    0.50
   7 -18  -5    0.50    0.80
  -7 -18   5    0.80    0.70
   7  18  -5   -0.60    0.40
  -6 -18   5   -0.30    0.60
   6 -18  -5    1.80    0.90
   6  18  -5    1.30    0.60
   5 -18  -5    1.90    0.90
  -5 -18   5   -0.40    0.60
   5  18  -5    0.20    0.50
   4 -18  -5    0.30    0.70
  -4 -18   5   -0.30    0.60
   4  18  -5   -0.10    0.50
  -3 -18   5    0.40    0.70
   3 -18  -5    0.40    0.70
   3  18  -5    0.10    0.50
   2 -18  -5    0.80    0.80
  -2 -18   5    0.70    0.70
  -2  18   5    1.50    0.70
  -1 -18   5    0.70    0.80
   1 -18  -5    0.40    0.80
  -1  18   5    1.50    0.60
   0 -18  -5    1.20    0.70
   0 -18   5    2.60    0.90
   0  18   5    3.10    0.70
   1 -18   5    0.60    0.60
  -1 -18  -5    0.30    0.60
   1  18   5    0.50    0.50
  -2 -18  -5    1.70    0.80
   2 -18   5    1.00    0.70
   2  18   5    0.80    0.60
   3 -18   5    0.60    0.70
   3  18   5    0.30    0.60
   4 -18   5    1.10    0.80
   4  18   5   -0.10    0.50
   5 -18   5   -0.50    0.70
   5  18   5    1.20    0.70
  -7 -19   5   -0.60    0.70
   7 -19  -5   -0.90    0.70
  -6 -19   5    0.00    0.70
   6 -19  -5    1.30    0.90
   5 -19  -5    0.80    0.80
  -5 -19   5   -0.40    0.70
   5  19  -5    0.20    0.70
   4 -19  -5   -0.50    0.70
  -4 -19   5    0.60    0.60
   4  19  -5    0.10    0.50
  -3 -19   5    0.10    0.60
   3 -19  -5   -0.30    0.80
   3  19  -5    0.80    0.50
  -2 -19   5    0.50    0.80
   2 -19  -5    1.70    0.90
  -1 -19   5   -0.20    0.60
   1 -19  -5    0.70    0.80
  -1  19   5    0.10    0.50
   0 -19  -5   -1.00    0.60
   0 -19   5    0.70    0.80
   0  19   5    0.60    0.60
  -1 -19  -5   -0.80    0.60
   1 -19   5   -0.10    0.70
   1  19   5    0.40    0.50
  -2 -19  -5   -0.30    0.70
   2 -19   5    0.90    0.80
   2  19   5    1.70    0.70
   3 -19   5    1.00    0.70
   3  19   5    0.80    0.60
  -3 -20   5    0.70    0.80
   3 -20  -5    1.50    0.90
   2 -20  -5    0.50    0.80
  -2 -20   5    0.50    0.70
  -1 -20   5   -0.50    0.60
   1 -20  -5   -1.00    0.70
  -1  20   5    0.30    0.60
  19   0  -6    1.20    0.80
  18   0  -6    0.00    0.60
  17   0  -6    0.20    0.60
  16   0  -6    4.30    1.00
  15   0  -6    0.10    0.60
  14   0  -6   13.80    1.40
  14   0  -6   11.30    1.00
  13   0  -6   -0.10    0.40
  12   0  -6   40.90    1.80
  11   0  -6    0.50    0.30
  10   0  -6    1.00    0.40
   9   0  -6    0.60    0.30
   8   0  -6   13.50    0.80
   7   0  -6    0.40    0.30
   6   0  -6    0.00    0.20
   5   0  -6   -0.10    0.20
  -4   0   6  239.88    6.70
  -3   0   6    0.30    0.10
  -3   0   6    0.00    0.10
  -2   0   6  220.88    5.80
  -2   0   6  216.38    6.00
  -2   0   6  217.58    6.10
  -1   0   6    0.00    0.10
  -1   0   6    0.00    0.10
  -1   0   6   -0.10    0.10
   0   0   6   52.69    1.70
   0   0   6   51.29    1.60
   1   0   6    0.20    0.10
   1   0   6    0.40    0.20
   2   0   6   51.89    1.60
   2   0   6   52.79    1.70
   3   0   6    1.20    0.30
   4   0   6  532.85   14.20
   4   0   6  541.35   14.50
   5   0   6    0.00    0.30
   6   0   6  147.49    4.50
   7   0   6    0.40    0.40
   8   0   6   11.90    1.00
   9   0   6    0.30    0.50
  10   0   6    1.10    0.60
  11   0   6    0.50    0.60
  12   0   6    2.00    0.70
  13   0   6   -0.90    0.60
  14   0   6   -0.80    0.60
  15   0   6   -0.50    0.70
  19  -1  -6   -0.20    0.60
  19   1  -6    0.50    0.70
  18  -1  -6    2.70    0.80
  18   1  -6    1.00    0.60
  17  -1  -6   -0.30    0.60
  17   1  -6    0.70    0.70
  16  -1  -6    0.60    0.50
  16   1  -6    1.80    0.70
  15  -1  -6    3.00    0.80
  15   1  -6    3.10    0.80
  14  -1  -6    7.60    0.80
  14  -1  -6    6.90    1.00
  14   1  -6    6.60    0.80
  14   1  -6    4.40    0.80
  13  -1  -6   43.90    1.90
  13   1  -6   42.70    1.80
  12  -1  -6   28.40    1.40
  12   1  -6   26.40    1.30
  11  -1  -6    3.60    0.50
  11   1  -6    1.60    0.40
  10  -1  -6   50.79    1.90
  10   1  -6   49.60    1.90
   9  -1  -6    1.30    0.30
   9   1  -6    1.00    0.30
   8  -1  -6    1.40    0.40
   8   1  -6    1.30    0.30
   7  -1  -6  203.18    5.90
   6  -1  -6    0.30    0.20
  -6  -1   6    0.60    0.20
  -5  -1   6   13.00    0.70
   5  -1  -6   11.80    0.70
  -4  -1   6    6.60    0.50
  -4  -1   6    6.70    0.40
   4  -1  -6    6.20    0.50
  -4   1   6    7.70    0.50
   3  -1  -6    6.20    0.40
  -3  -1   6    5.00    0.40
  -3  -1   6    5.40    0.40
  -3   1   6    4.80    0.40
  -2  -1   6  151.38    4.30
  -2  -1   6  156.88    4.40
   2  -1  -6  154.68    4.40
  -2   1   6  157.48    4.20
  -2   1   6  152.68    4.40
   1  -1  -6    5.20    0.40
  -1  -1   6    5.60    0.40
  -1  -1   6    6.40    0.40
  -1   1   6    5.90    0.30
  -1   1   6    5.80    0.40
   0  -1   6    8.90    0.50
   0  -1  -6    9.40    0.50
   0  -1   6    9.60    0.50
   0   1   6    9.90    0.50
   0   1   6    9.80    0.40
   1  -1   6   34.10    1.20
   1  -1   6   34.20    1.10
  -1  -1  -6   33.30    1.10
   1   1   6   30.90    1.20
   2  -1   6    4.40    0.40
  -2  -1  -6    4.30    0.30
   2  -1   6    3.50    0.30
   2   1   6    4.90    0.40
   3  -1   6  141.89    4.10
   3  -1   6  137.89    3.90
  -3  -1  -6  145.39    3.80
   3   1   6  135.19    4.10
  -4  -1  -6   11.20    0.40
   4  -1   6   11.70    0.50
   4  -1   6   12.40    0.70
   4   1   6   11.40    0.70
   5  -1   6   19.50    1.00
   5  -1   6   20.70    0.70
   5   1   6   23.10    1.10
   6  -1   6   36.00    1.50
   6   1   6   35.60    1.50
   7  -1   6   35.90    1.60
   7   1   6   36.00    1.60
   8  -1   6    8.80    0.90
   8   1   6    8.00    0.80
   9  -1   6    0.80    0.60
   9   1   6    0.60    0.50
  10  -1   6   15.90    1.20
  10   1   6   15.50    1.20
  11  -1   6    7.40    1.00
  11   1   6    6.90    0.90
  12  -1   6   -0.30    0.50
  12   1   6   -0.50    0.60
  13  -1   6    8.00    1.20
  13   1   6    5.70    0.90
  14  -1   6   -0.20    0.70
  14   1   6   -0.80    0.60
  15  -1   6   -1.30    0.60
  15   1   6    0.40    0.80
  19  -2  -6    7.20    1.30
  19   2  -6    8.80    1.30
  18  -2  -6    2.50    0.90
  18   2  -6    1.90    0.80
  17  -2  -6    2.50    0.80
  17   2  -6    0.40    0.60
  16  -2  -6    0.40    0.60
  16   2  -6    0.20    0.60
  15  -2  -6    0.00    0.50
  15   2  -6    0.20    0.60
  14  -2  -6    3.00    0.60
  14  -2  -6    2.10    0.70
  14   2  -6    4.00    0.80
  13  -2  -6    4.30    0.70
  13   2  -6    4.20    0.70
  12  -2  -6    1.60    0.50
  12   2  -6    1.90    0.50
  11  -2  -6    5.10    0.60
  11   2  -6    5.30    0.60
  10  -2  -6   12.10    0.80
  10   2  -6   12.50    0.80
   9  -2  -6   15.70    0.90
  -8  -2   6    7.10    0.60
   8  -2  -6    6.70    0.60
  -7  -2   6  117.29    3.60
   7  -2  -6  115.49    3.60
   6  -2  -6    2.60    0.40
  -6  -2   6    2.90    0.40
  -5  -2   6    0.80    0.20
   5  -2  -6    1.00    0.20
  -4  -2   6   30.30    1.10
   4  -2  -6   30.10    1.20
  -4  -2   6   29.20    1.20
  -4   2   6   29.50    1.20
  -3  -2   6    4.60    0.40
   3  -2  -6    4.40    0.40
  -3  -2   6    4.40    0.30
  -3   2   6    4.20    0.30
  -3   2   6    2.90    0.30
   2  -2  -6   91.09    2.70
  -2  -2   6   83.59    2.60
  -2  -2   6   89.09    2.70
  -2   2   6   88.39    2.50
  -2   2   6   87.39    2.60
  -1  -2   6    3.20    0.30
  -1  -2   6    2.90    0.30
   1  -2  -6    2.80    0.30
  -1   2   6    3.10    0.20
   0  -2   6  271.07    7.60
   0  -2   6  276.27    7.50
   0  -2  -6  283.37    7.50
   0   2   6  273.87    7.50
   1  -2   6   14.90    0.70
   1  -2   6   14.60    0.70
  -1  -2  -6   16.10    0.60
   1   2   6   15.90    0.70
   1   2   6   11.60    0.60
   2  -2   6  202.98    5.70
  -2  -2  -6  207.88    5.50
   2  -2   6  197.38    5.60
   2   2   6  197.88    5.60
  -3  -2  -6    0.40    0.10
   3  -2   6    0.70    0.30
   3  -2   6    0.30    0.20
   3   2   6    0.50    0.30
   4  -2   6    1.60    0.20
   4  -2   6    1.50    0.40
   4   2   6    1.30    0.30
   5  -2   6   -0.10    0.30
   5  -2   6    0.00    0.10
   5   2   6   -0.30    0.30
   6  -2   6   16.30    1.00
   6   2   6   15.20    0.90
   7  -2   6  109.79    3.70
   7   2   6  116.89    3.70
   8  -2   6    0.10    0.50
   8   2   6    0.50    0.50
   9  -2   6    6.20    0.90
   9   2   6    5.10    0.70
  10  -2   6    1.50    0.60
  10   2   6    0.80    0.50
  11  -2   6   23.80    1.50
  11   2   6   19.60    1.30
  12  -2   6    0.40    0.60
  12   2   6    0.20    0.60
  13  -2   6   -0.30    0.60
  13   2   6   -0.10    0.50
  14  -2   6    0.30    0.70
  14   2   6   -0.40    0.60
  15  -2   6    0.30    0.80
  15   2   6   -1.60    0.60
  19  -3  -6   -0.60    0.70
  19   3  -6    0.00    0.60
  18  -3  -6    2.40    0.90
  18   3  -6    1.40    0.70
  17  -3  -6    5.00    1.10
  17   3  -6    4.90    1.00
  16  -3  -6    0.40    0.60
  16   3  -6    1.10    0.60
  15  -3  -6    6.70    1.10
  15   3  -6    5.30    0.90
  14  -3  -6    8.50    1.10
  14  -3  -6    6.80    0.80
  14   3  -6    6.40    0.90
  13  -3  -6   23.00    1.30
  13   3  -6   22.50    1.30
  12  -3  -6   40.90    1.80
  12   3  -6   42.20    1.80
  11  -3  -6   26.70    1.30
  11   3  -6   26.50    1.30
 -10  -3   6    7.30    0.70
  10  -3  -6    6.20    0.70
  -9  -3   6    3.10    0.50
   9  -3  -6    3.30    0.50
  -8  -3   6    0.90    0.30
   8  -3  -6    1.10    0.40
   7  -3  -6    2.40    0.40
  -7  -3   6    4.20    0.50
  -6  -3   6   74.49    2.50
   6  -3  -6   77.59    2.50
   5  -3  -6    2.50    0.40
  -5  -3   6    2.50    0.40
  -4  -3   6   42.80    1.40
  -4  -3   6   42.40    1.50
   4  -3  -6   41.70    1.50
  -4   3   6   40.80    1.50
   4   3  -6   40.30    1.20
  -3  -3   6  110.49    3.40
   3  -3  -6  113.29    3.40
  -3  -3   6  113.79    3.30
   3   3  -6  113.49    3.00
  -3   3   6  111.09    3.30
  -2  -3   6   16.70    0.70
  -2  -3   6   17.80    0.80
   2  -3  -6   14.80    0.70
  -2   3   6   16.90    0.70
  -1  -3   6   99.59    2.90
   1  -3  -6  100.69    3.00
  -1  -3   6  100.39    3.00
  -1   3   6  103.39    3.00
   0  -3  -6   18.20    0.80
   0  -3   6   18.40    0.80
   0  -3   6   18.90    0.80
   0   3   6   17.60    0.80
   0   3   6   18.80    0.70
   1  -3   6   20.30    0.90
   1  -3   6   21.70    0.90
  -1  -3  -6   22.50    0.80
   1   3   6   20.80    0.80
   1   3   6   20.70    0.80
  -2  -3  -6  111.89    3.10
   2  -3   6  112.09    3.30
   2  -3   6  108.69    3.20
   2   3   6  111.89    3.30
   2   3   6  107.19    3.20
   3  -3   6   37.30    1.40
  -3  -3  -6   37.30    1.10
   3  -3   6   34.90    1.30
   3   3   6   37.10    1.40
   3   3   6   36.30    1.30
   4  -3   6    2.70    0.50
   4  -3   6    3.10    0.30
   4   3   6    2.80    0.40
   5  -3   6    4.60    0.60
   5  -3   6    6.40    0.40
   5   3   6    6.20    0.60
   6  -3   6    1.40    0.40
   6   3   6    1.70    0.40
   7  -3   6   60.69    2.30
   7   3   6   58.39    2.20
   8  -3   6   22.70    1.40
   8   3   6   27.10    1.40
   9  -3   6    1.50    0.60
   9   3   6    1.60    0.60
  10  -3   6    1.40    0.60
  10   3   6    1.00    0.60
  11  -3   6    4.10    0.80
  11   3   6    3.00    0.70
  12  -3   6    1.50    0.70
  12   3   6   -0.40    0.60
  13  -3   6    0.00    0.70
  13   3   6    0.00    0.50
  14  -3   6    0.60    0.80
  14   3   6   -0.70    0.50
  19  -4  -6    0.50    0.70
  19   4  -6   -0.10    0.60
  18  -4  -6    0.50    0.70
  18   4  -6    1.10    0.70
  17  -4  -6    1.90    0.80
  17   4  -6    3.70    0.90
  16  -4  -6    1.60    0.80
  16   4  -6    1.80    0.70
  15  -4  -6   -0.80    0.50
  15  -4  -6    0.10    0.60
  15   4  -6    0.10    0.50
  14  -4  -6    1.10    0.50
  14  -4  -6    2.50    0.80
  14   4  -6    1.40    0.60
  13  -4  -6  119.39    4.00
  13   4  -6  121.59    4.20
  13   4  -6  121.49    3.90
  12  -4  -6   27.20    1.40
  12   4  -6   25.40    1.30
 -11  -4   6   33.60    1.60
  11  -4  -6   35.00    1.60
 -10  -4   6    4.80    0.60
  10  -4  -6    4.60    0.60
   9  -4  -6    1.50    0.40
  -9  -4   6    1.30    0.30
   8  -4  -6    0.70    0.30
  -8  -4   6    0.30    0.20
   7  -4  -6   -0.10    0.20
  -7  -4   6    0.30    0.30
   6  -4  -6  164.58    4.80
  -6  -4   6  161.98    4.80
   5  -4  -6  727.23   19.50
  -5  -4   6  733.43   19.60
   5   4  -6  720.53   19.20
   4  -4  -6  340.87    9.30
  -4  -4   6  338.17    9.30
  -4  -4   6  319.47    9.10
   4   4  -6  339.57    8.90
   3  -4  -6   30.70    1.20
  -3  -4   6   29.00    1.20
  -3  -4   6   28.80    1.10
  -3   4   6   29.90    1.10
   3   4  -6   29.70    0.90
  -3   4   6   30.90    1.10
  -2  -4   6   32.20    1.30
   2  -4  -6   33.60    1.30
  -2  -4   6   33.70    1.10
  -2   4   6   33.20    1.10
  -2   4   6   31.80    1.20
  -1  -4   6   41.10    1.30
  -1  -4   6   39.80    1.50
   1  -4  -6   39.60    1.40
  -1   4   6   40.00    1.30
  -1   4   6   39.70    1.40
   0  -4   6   19.60    0.90
   0  -4   6   18.70    0.80
   0   4   6   20.50    0.80
   0   4   6   18.90    0.80
  -1  -4  -6   20.80    0.80
   1  -4   6   20.40    0.90
   1  -4   6   20.20    0.90
   1   4   6   20.70    0.80
   1   4   6   19.10    0.80
   2  -4   6    2.10    0.30
   2  -4   6    2.50    0.30
  -2  -4  -6    2.80    0.30
   2   4   6    3.10    0.40
   2   4   6    2.40    0.30
  -3  -4  -6   20.60    0.80
   3  -4   6   20.40    1.00
   3  -4   6   19.70    0.90
   3   4   6   21.40    1.00
   3   4   6   20.00    0.90
   4  -4   6  121.99    3.70
   4  -4   6  117.59    3.60
  -4  -4  -6  127.39    3.40
   4   4   6  119.49    3.70
   4   4   6  117.89    3.60
   5  -4   6   10.30    0.60
   5  -4   6   11.20    0.80
   5   4   6    8.20    0.70
   5   4   6   10.00    0.70
   6  -4   6   15.00    1.00
   6  -4   6   16.40    0.80
   6   4   6   16.60    0.90
   7  -4   6    0.80    0.50
   7   4   6    1.10    0.50
   8  -4   6    4.80    0.80
   8   4   6    4.70    0.70
   9  -4   6    0.30    0.50
   9   4   6    0.40    0.40
  10  -4   6    0.30    0.60
  10   4   6    0.90    0.50
  11  -4   6   -0.60    0.50
  11   4   6    0.00    0.50
  12  -4   6    0.20    0.70
  12   4   6   -0.80    0.50
  13  -4   6    0.80    0.70
  13   4   6   -0.30    0.60
  14  -4   6    0.40    0.80
  14   4   6    0.90    0.70
  18  -5  -6    0.40    0.70
  18   5  -6    0.80    0.60
  17  -5  -6    0.60    0.70
  17   5  -6    0.90    0.60
  16  -5  -6    3.30    1.00
  16   5  -6    3.60    0.80
  15  -5  -6    2.30    0.80
  15  -5  -6    0.60    0.50
  15   5  -6    1.80    0.60
  14  -5  -6   15.80    1.60
  14  -5  -6   16.80    1.30
  14   5  -6   17.60    1.30
  13  -5  -6   13.10    1.20
  13   5  -6   14.70    1.20
 -12  -5   6   22.00    1.30
  12  -5  -6   21.70    1.30
 -11  -5   6   33.80    1.50
  11  -5  -6   33.70    1.60
  10  -5  -6   12.00    0.90
 -10  -5   6   12.10    0.90
   9  -5  -6    8.30    0.80
  -9  -5   6    8.20    0.80
  -8  -5   6   35.50    1.50
   8  -5  -6   37.60    1.60
  -7  -5   6    0.20    0.20
   7  -5  -6    0.50    0.30
   7   5  -6    0.30    0.20
  -6  -5   6    4.30    0.50
   6  -5  -6    4.60    0.60
   6   5  -6    4.60    0.40
   5  -5  -6    4.60    0.50
  -5  -5   6    4.60    0.50
   5   5  -6    4.60    0.30
  -4  -5   6   70.99    2.30
   4  -5  -6   72.29    2.50
  -4  -5   6   78.59    2.50
   4   5  -6   76.79    2.10
   3  -5  -6   13.90    0.80
  -3  -5   6   17.30    0.90
   3   5  -6   16.40    0.60
  -3   5   6   16.50    0.80
  -3   5   6   16.70    0.70
   2  -5  -6   24.60    1.10
  -2  -5   6   25.70    1.10
  -2   5   6   26.10    1.00
  -2   5   6   26.20    1.00
  -1  -5   6    1.20    0.20
  -1  -5   6    1.20    0.30
   1  -5  -6    1.30    0.30
  -1   5   6    1.50    0.20
  -1   5   6    2.10    0.30
   0  -5   6   27.60    1.20
   0  -5   6   28.60    1.00
   0   5   6   27.20    1.00
   0   5   6   28.50    1.10
  -1  -5  -6    2.10    0.30
   1  -5   6    1.40    0.30
   1  -5   6    1.60    0.30
   1   5   6    1.70    0.30
   1   5   6    2.00    0.30
   2  -5   6   53.69    1.80
  -2  -5  -6   52.29    1.70
   2  -5   6   53.29    1.90
   2   5   6   55.59    1.80
   2   5   6   54.09    1.80
   3  -5   6   14.10    0.80
   3  -5   6   14.10    0.80
  -3  -5  -6   15.10    0.70
   3   5   6   14.70    0.70
   3   5   6   15.10    0.80
   4  -5   6   17.40    1.00
  -4  -5  -6   18.70    0.90
   4  -5   6   18.20    0.90
   4   5   6   17.80    0.90
   4   5   6   19.20    0.90
   5  -5   6    0.90    0.40
   5  -5   6    1.00    0.30
   5   5   6    0.60    0.30
   5   5   6    1.40    0.40
   6  -5   6   34.30    1.60
   6  -5   6   35.90    1.40
   6   5   6   36.70    1.60
   6   5   6   35.20    1.50
   7  -5   6   20.00    1.30
   7   5   6   20.10    1.10
   7   5   6   21.40    1.20
   8  -5   6    4.80    0.70
   8   5   6    4.50    0.70
   9  -5   6    1.50    0.60
   9   5   6    0.30    0.50
  10  -5   6    8.90    1.00
  10   5   6    8.60    0.90
  11  -5   6    7.60    1.00
  11   5   6    7.50    0.90
  12  -5   6    2.80    0.90
  12   5   6    2.00    0.70
  13  -5   6   -0.50    0.70
  13   5   6   -0.30    0.60
  14  -5   6    7.80    1.30
  14   5   6    8.60    1.10
  18  -6  -6    1.60    0.90
  17  -6  -6    1.00    0.80
  17   6  -6    2.40    0.80
  16  -6  -6    0.30    0.70
  16   6  -6    0.10    0.50
  15  -6  -6   -0.50    0.50
  15  -6  -6    0.60    0.70
  15   6  -6    0.60    0.60
  14  -6  -6    0.90    0.70
  14  -6  -6    0.90    0.60
  14   6  -6    2.70    0.70
  13  -6  -6    0.20    0.50
 -13  -6   6    0.10    0.20
  13   6  -6    1.40    0.50
 -12  -6   6    6.00    0.80
  12  -6  -6    4.90    0.80
 -11  -6   6    6.50    0.80
  11  -6  -6    5.30    0.80
 -10  -6   6    7.70    0.80
  10  -6  -6    7.30    0.90
   9  -6  -6    2.50    0.50
  -9  -6   6    2.80    0.50
   9   6  -6    2.60    0.40
   8  -6  -6   36.30    1.60
  -8  -6   6   37.60    1.60
   8   6  -6   35.40    1.40
   7  -6  -6   10.50    0.80
  -7  -6   6    9.90    0.70
   7   6  -6   11.40    0.60
   6  -6  -6    6.10    0.70
  -6  -6   6    7.60    0.70
   6   6  -6    6.70    0.50
  -5  -6   6    2.60    0.40
   5  -6  -6    2.90    0.50
   5   6  -6    2.80    0.30
  -4  -6   6   58.29    2.10
  -4  -6   6   57.19    1.90
   4  -6  -6   63.89    2.20
   4   6  -6   58.39    1.80
   3  -6  -6    0.20    0.30
  -3  -6   6    0.60    0.20
  -3  -6   6   -0.10    0.30
  -3   6   6    0.60    0.20
   3   6  -6    1.10    0.20
  -3   6   6    0.10    0.20
  -2  -6   6    0.80    0.30
   2  -6  -6    0.90    0.30
  -2  -6   6    0.90    0.20
   2   6  -6    1.10    0.20
  -2   6   6    0.80    0.20
  -2   6   6    0.40    0.20
  -1  -6   6   15.70    0.80
  -1  -6   6   13.60    0.60
   1  -6  -6   15.60    0.80
  -1   6   6   15.60    0.70
  -1   6   6   15.90    0.70
   0  -6   6   35.50    1.40
   0  -6  -6   26.30    1.20
   0   6   6   35.30    1.20
   0   6   6   33.80    1.20
   1  -6   6   65.39    2.30
   1  -6   6   68.79    2.10
  -1  -6  -6   66.89    2.20
   1   6   6   65.49    2.10
   1   6   6   68.09    2.20
   2  -6   6   17.70    0.90
   2  -6   6   17.70    0.90
  -2  -6  -6   19.80    0.90
   2   6   6   18.20    0.80
   2   6   6   18.30    0.90
   3  -6   6   17.10    0.90
  -3  -6  -6   17.00    0.80
   3  -6   6   17.20    0.90
   3   6   6   16.20    0.90
   3   6   6   16.80    0.80
   4  -6   6   -0.20    0.30
   4  -6   6    0.10    0.30
   4   6   6    0.30    0.30
   4   6   6    0.10    0.30
   5  -6   6   11.10    0.80
   5  -6   6   11.00    0.90
   5   6   6   11.70    0.70
   5   6   6   11.70    0.80
   6  -6   6   21.40    1.20
   6  -6   6   19.20    1.10
   6   6   6   21.80    1.20
   6   6   6   21.30    1.10
   7  -6   6   92.69    3.30
   7   6   6   94.89    3.10
   7   6   6   93.69    3.20
   8  -6   6   -0.10    0.50
   8   6   6    0.40    0.40
   8   6   6   -0.30    0.40
   9  -6   6    8.00    1.00
   9   6   6    7.80    0.90
   9   6   6    9.80    0.90
  10  -6   6    1.10    0.70
  10   6   6    1.70    0.50
  10   6   6    0.90    0.50
  11  -6   6   -1.20    0.60
  11   6   6   -0.90    0.40
  11   6   6    0.00    0.50
  12  -6   6    0.40    0.70
  12   6   6    1.40    0.70
  12   6   6    0.80    0.60
  13  -6   6   -1.00    0.60
  13   6   6   -0.30    0.50
  13   6   6    0.90    0.70
  14  -6   6   -0.10    0.70
  14   6   6   -0.10    0.60
  14   6   6   -0.50    0.60
  18  -7  -6   -0.10    0.70
  17  -7  -6    4.20    1.10
  16  -7  -6    0.60    0.70
  15  -7  -6   -0.30    0.60
  15  -7  -6    0.20    0.60
  14  -7  -6    4.20    0.80
  14  -7  -6    4.00    0.90
  14   7  -6    4.10    0.70
  13  -7  -6   42.20    2.20
  13  -7  -6   35.20    1.90
  13   7  -6   35.70    1.80
 -12  -7   6   23.90    1.30
  12  -7  -6   22.40    1.40
  12   7  -6   22.50    1.40
  12   7  -6   21.60    1.20
 -11  -7   6    0.30    0.40
  11  -7  -6    0.30    0.50
  11   7  -6    0.10    0.40
 -10  -7   6   43.20    1.80
  10  -7  -6   38.80    1.90
  10   7  -6   44.80    1.70
  -9  -7   6   38.30    1.70
   9  -7  -6   36.50    1.70
   9   7  -6   37.10    1.50
  -8  -7   6    0.70    0.30
   8  -7  -6    0.60    0.40
   8   7  -6    0.80    0.30
   7  -7  -6   38.90    1.70
  -7  -7   6   39.80    1.70
   7   7  -6   39.60    1.40
   6  -7  -6    0.40    0.40
  -6  -7   6    0.40    0.30
   6   7  -6    0.40    0.20
   5  -7  -6    3.20    0.50
  -5  -7   6    3.00    0.50
   5   7  -6    3.00    0.30
  -4  -7   6    8.30    0.50
   4  -7  -6    9.40    0.80
  -4  -7   6    8.60    0.80
  -4   7   6    9.20    0.70
   4   7  -6    9.70    0.50
  -3  -7   6  138.39    3.80
   3  -7  -6  120.29    4.10
  -3  -7   6  133.39    4.10
  -3   7   6  136.39    4.00
   3   7  -6  137.89    3.80
   2  -7  -6    3.40    0.50
  -2  -7   6    3.80    0.50
  -2  -7   6    3.60    0.30
  -2   7   6    3.50    0.40
   2   7  -6    2.90    0.30
  -2   7   6    3.40    0.40
   1  -7  -6   86.89    2.90
  -1  -7   6   94.19    3.00
  -1  -7   6   93.59    2.70
  -1   7   6   91.79    2.80
  -1   7   6   90.29    2.70
   0  -7   6   21.60    1.10
   0  -7   6   18.70    0.80
   0  -7  -6   19.30    1.00
   0   7   6   19.50    0.90
   0   7   6   21.00    0.80
  -1  -7  -6   68.19    2.40
   1  -7   6   75.69    2.50
   1   7   6   75.89    2.40
   1   7   6   74.29    2.30
   2  -7   6   31.40    1.20
   2  -7   6   30.10    1.30
  -2  -7  -6   28.80    1.20
   2   7   6   28.40    1.20
   2   7   6   29.20    1.10
   3  -7   6   -0.30    0.30
   3  -7   6    0.20    0.30
  -3  -7  -6    0.00    0.20
   3   7   6   -0.30    0.20
   3   7   6    0.20    0.30
   4  -7   6    1.00    0.40
   4  -7   6    0.60    0.40
   4   7   6    1.50    0.30
   4   7   6    0.70    0.40
   5  -7   6    0.40    0.40
   5  -7   6   -0.20    0.30
   5   7   6    0.20    0.30
   5   7   6    0.00    0.30
   6  -7   6   26.20    1.30
   6  -7   6   24.20    1.30
   6   7   6   23.60    1.30
   6   7   6   27.80    1.20
   7  -7   6   21.90    1.30
   7   7   6   19.10    1.10
   7   7   6   22.30    1.30
   8  -7   6    0.00    0.60
   8   7   6    0.60    0.40
   8   7   6    0.60    0.40
   9  -7   6    1.10    0.70
   9   7   6    2.50    0.70
   9   7   6    2.20    0.60
  10  -7   6   -0.40    0.60
  10   7   6   -0.50    0.40
  10   7   6    0.10    0.50
  11  -7   6   -0.20    0.60
  11   7   6   -0.50    0.50
  11   7   6    0.10    0.50
  12  -7   6    1.20    0.70
  12   7   6    1.60    0.60
  12   7   6    1.10    0.60
  13  -7   6    3.30    1.00
  13   7   6    3.10    0.80
  14  -7   6    0.20    0.80
  14   7   6    1.50    0.70
  18  -8  -6    0.10    0.80
  17  -8  -6    1.50    0.80
  17   8  -6    0.80    0.60
  16  -8  -6    0.10    0.70
  16   8  -6   -0.70    0.40
  15  -8  -6    0.70    0.60
  15  -8  -6    0.00    0.70
  15   8  -6    2.10    0.60
  14  -8  -6    0.50    0.60
  14  -8  -6    1.20    0.70
  14   8  -6    1.40    0.50
  13  -8  -6   12.40    1.40
  13  -8  -6   14.00    1.30
  13   8  -6   12.60    1.00
  12  -8  -6    0.20    0.50
 -12  -8   6    1.20    0.50
  12   8  -6    0.50    0.40
 -11  -8   6    0.60    0.40
  11  -8  -6    1.50    0.60
  11   8  -6    0.50    0.40
 -10  -8   6   10.80    0.90
  10  -8  -6    8.70    1.00
  10   8  -6   11.80    0.80
  -9  -8   6    4.30    0.70
   9  -8  -6    3.10    0.60
   9   8  -6    3.70    0.50
  -8  -8   6    0.00    0.30
   8  -8  -6   -0.20    0.40
   8   8  -6    0.20    0.30
   7  -8  -6    0.90    0.40
  -7  -8   6    0.00    0.30
   7   8  -6    0.50    0.30
  -6  -8   6    0.60    0.30
   6  -8  -6    0.50    0.40
   6   8  -6    0.50    0.20
  -5  -8   6  160.08    4.90
   5  -8  -6  162.78    5.00
   5   8  -6  159.18    4.50
   4  -8  -6   10.60    0.90
  -4  -8   6    9.60    0.90
  -4  -8   6    8.70    0.50
   4   8  -6    9.40    0.60
  -4   8   6    9.40    0.70
   3  -8  -6   11.50    0.90
  -3  -8   6   12.00    0.90
  -3  -8   6   11.80    0.60
   3   8  -6   12.60    0.60
  -3   8   6   13.00    0.80
  -2  -8   6   89.89    2.60
  -2  -8   6   88.69    3.00
   2  -8  -6   85.99    3.00
  -2   8   6   88.59    2.70
   2   8  -6   87.29    2.60
  -2   8   6   85.59    2.80
  -1  -8   6   31.50    1.10
  -1  -8   6   31.20    1.40
   1  -8  -6   30.70    1.40
  -1   8   6   30.10    1.30
  -1   8   6   32.50    1.20
   0  -8   6   20.20    0.90
   0  -8  -6   22.30    1.10
   0  -8   6   17.70    1.10
   0   8   6   21.00    0.90
   0   8   6   22.80    1.00
   1  -8   6   14.90    1.00
   1  -8   6   14.60    0.70
   1   8   6   14.60    0.70
   1   8   6   14.20    0.80
  -2  -8  -6   82.09    2.70
   2  -8   6   83.39    2.80
   2   8   6   81.59    2.50
   2   8   6   76.69    2.60
  -3  -8  -6   21.50    1.00
   3  -8   6   23.50    1.20
   3  -8   6   22.50    1.10
   3   8   6   22.20    0.90
   3   8   6   20.70    1.10
   4  -8   6    0.70    0.40
   4  -8   6    0.60    0.40
   4   8   6    0.50    0.30
   4   8   6    1.00    0.40
   5  -8   6    1.00    0.40
   5  -8   6    1.50    0.50
   5   8   6    1.70    0.40
   5   8   6    0.80    0.40
   6  -8   6    4.40    0.70
   6  -8   6    6.00    0.80
   6   8   6    5.00    0.70
   6   8   6    3.80    0.50
   7  -8   6    0.70    0.50
   7  -8   6   -0.30    0.40
   7   8   6    0.30    0.40
   7   8   6    0.00    0.40
   8  -8   6    0.00    0.50
   8   8   6    0.10    0.40
   8   8   6    0.40    0.50
   9  -8   6    3.30    0.80
   9   8   6    4.80    0.80
   9   8   6    3.40    0.70
  10  -8   6    2.50    0.80
  10   8   6    5.80    0.90
  11  -8   6    0.30    0.70
  11   8   6    0.30    0.50
  12  -8   6    0.20    0.70
  12   8   6    1.40    0.60
  13  -8   6    0.90    0.90
  13   8   6    0.50    0.60
  17  -9  -6   -0.20    0.70
  17   9  -6   -0.10    0.50
  16  -9  -6    1.00    0.90
  16   9  -6    1.00    0.60
  15  -9  -6    0.90    0.70
  15  -9  -6    0.50    0.70
  15   9  -6    1.70    0.60
  14  -9  -6    2.60    0.80
  14  -9  -6    4.90    1.00
  14   9  -6    3.50    0.70
  13  -9  -6   -0.10    0.60
  13  -9  -6    0.00    0.60
  13   9  -6    0.50    0.40
  12  -9  -6    0.20    0.60
 -12  -9   6    0.30    0.40
  12  -9  -6    0.10    0.60
  12   9  -6    0.20    0.40
 -11  -9   6    7.70    0.90
  11  -9  -6    9.50    1.10
  11   9  -6    9.90    0.90
  10  -9  -6   33.70    1.90
 -10  -9   6   37.00    1.70
  10   9  -6   37.20    1.60
  -9  -9   6   27.40    1.40
   9  -9  -6   28.10    1.60
   9   9  -6   28.60    1.30
  -8  -9   6    3.60    0.60
   8  -9  -6    4.10    0.80
   8   9  -6    2.70    0.40
   7  -9  -6    4.20    0.70
  -7  -9   6    3.10    0.50
   7   9  -6    3.80    0.50
  -6  -9   6    1.10    0.40
   6  -9  -6    2.30    0.60
   6   9  -6    1.80    0.40
   5  -9  -6   35.60    1.70
  -5  -9   6   35.40    1.60
   5   9  -6   33.90    1.30
  -4  -9   6    5.70    0.70
   4  -9  -6    5.30    0.70
  -4   9   6    5.30    0.60
   4   9  -6    5.50    0.50
  -3  -9   6   10.00    0.50
  -3  -9   6   10.00    0.80
   3  -9  -6   10.80    0.90
  -3   9   6   10.00    0.70
   3   9  -6   10.80    0.60
  -2  -9   6    1.80    0.30
   2  -9  -6    2.20    0.50
  -2  -9   6    3.30    0.60
  -2   9   6    1.50    0.40
   2   9  -6    2.00    0.30
  -1  -9   6    3.80    0.40
   1  -9  -6    4.10    0.60
  -1  -9   6    3.30    0.50
  -1   9   6    3.30    0.50
  -1   9   6    3.80    0.40
   0  -9   6   24.70    1.30
   0  -9  -6   24.10    1.20
   0  -9   6   23.60    0.90
   0   9   6   23.30    1.00
   0   9   6   24.40    1.10
   1  -9   6   51.59    1.70
  -1  -9  -6   49.60    2.00
   1  -9   6   53.79    2.10
   1   9   6   52.29    1.70
   1   9   6   52.89    1.90
   2  -9   6   17.00    0.90
   2  -9   6   15.80    1.10
  -2  -9  -6   16.50    1.00
   2   9   6   16.00    0.90
   2   9   6   16.70    0.80
   3  -9   6    0.60    0.40
  -3  -9  -6    0.50    0.30
   3  -9   6   -0.10    0.20
   3   9   6    0.60    0.30
   3   9   6    1.00    0.30
   4  -9   6    1.80    0.50
   4  -9   6    1.30    0.50
   4   9   6    1.60    0.50
   4   9   6    1.10    0.30
   5  -9   6    0.70    0.50
   5  -9   6    2.10    0.50
   5   9   6    0.90    0.40
   5   9   6    0.70    0.40
   6  -9   6    1.00    0.50
   6  -9   6    1.30    0.60
   6   9   6    0.80    0.50
   7  -9   6    2.30    0.60
   7  -9   6    2.50    0.70
   7   9   6    1.80    0.50
   8  -9   6    0.30    0.50
   8   9   6    1.30    0.60
   9  -9   6    1.80    0.70
   9   9   6    1.30    0.60
  10  -9   6    4.90    0.90
  10   9   6    4.30    0.80
  11  -9   6    3.40    0.90
  11   9   6    2.90    0.80
  12  -9   6    3.00    0.90
  12   9   6    2.90    0.80
  13  -9   6   -1.20    0.70
  13   9   6    0.80    0.60
  17 -10  -6   -0.90    0.60
  17  10  -6   -0.50    0.50
  16 -10  -6   -0.70    0.70
  16  10  -6   -0.30    0.40
  15 -10  -6    2.30    0.90
  15 -10  -6    1.20    0.70
  15  10  -6    3.70    0.70
  14 -10  -6   -0.60    0.50
  14 -10  -6   -0.30    0.70
  14  10  -6    0.90    0.50
  13 -10  -6   -0.30    0.60
  13 -10  -6   -0.10    0.60
  13  10  -6   -0.20    0.30
  12 -10  -6    4.90    1.00
  12 -10  -6    4.90    0.90
 -12 -10   6    5.90    0.80
  12  10  -6    4.60    0.70
 -11 -10   6    0.40    0.50
  11 -10  -6    0.20    0.50
  11  10  -6    0.50    0.40
 -10 -10   6   -0.30    0.40
  10 -10  -6    0.60    0.50
  10  10  -6    0.60    0.40
  -9 -10   6    6.70    0.90
   9 -10  -6    6.60    0.90
   9  10  -6    6.00    0.70
   8 -10  -6    0.40    0.50
  -8 -10   6    1.00    0.40
   8  10  -6    0.20    0.30
   7 -10  -6    0.20    0.50
  -7 -10   6    0.00    0.30
   7  10  -6    0.20    0.30
  -6 -10   6   17.10    1.10
   6 -10  -6   15.60    1.20
   6  10  -6   16.30    0.80
  -5 -10   6    4.20    0.70
   5 -10  -6    4.60    0.70
   5  10  -6    4.70    0.50
   4 -10  -6    1.10    0.50
  -4 -10   6    1.40    0.50
  -4  10   6    0.80    0.30
   4  10  -6    1.10    0.30
   3 -10  -6    0.80    0.50
  -3 -10   6    0.80    0.40
  -3  10   6    0.70    0.30
   3  10  -6    1.10    0.30
   2 -10  -6    6.30    0.80
  -2 -10   6    5.80    0.70
  -2  10   6    5.60    0.60
   2  10  -6    6.10    0.50
  -1 -10   6   17.40    1.10
   1 -10  -6   22.00    1.20
  -1  10   6   21.10    0.90
  -1  10   6   17.30    1.00
   0 -10   6    8.20    0.90
   0 -10  -6    8.60    0.90
   0 -10   6    9.20    0.50
   0  10   6    9.50    0.70
   0  10   6    8.60    0.70
   1 -10   6    0.80    0.30
  -1 -10  -6    0.80    0.40
   1 -10   6    0.80    0.40
   1  10   6    0.50    0.30
   2 -10   6    4.20    0.70
   2 -10   6    4.00    0.50
  -2 -10  -6    2.80    0.50
   2  10   6    4.30    0.60
  -3 -10  -6    0.90    0.40
   3 -10   6    0.90    0.50
   3 -10   6    0.80    0.40
   3  10   6    0.30    0.40
   4 -10   6   23.60    1.40
   4  10   6   25.00    1.30
   5 -10   6    1.60    0.50
   5 -10   6    2.70    0.60
   5  10   6    1.10    0.40
   6 -10   6    0.10    0.50
   6 -10   6    0.40    0.50
   6  10   6    0.10    0.40
   7 -10   6    3.90    0.80
   7 -10   6    4.10    0.70
   7  10   6    5.10    0.70
   8 -10   6   -0.20    0.50
   8  10   6    0.30    0.50
   9 -10   6   -0.80    0.60
   9  10   6    0.60    0.50
  10 -10   6   -0.90    0.60
  10  10   6   -0.30    0.50
  11 -10   6    3.80    0.90
  11  10   6    5.40    0.90
  12 -10   6    1.60    0.90
  12  10   6    1.70    0.80
  16 -11  -6    0.50    0.80
  16  11  -6    0.10    0.50
  15 -11  -6   -0.30    0.70
  15 -11  -6   -0.30    0.70
  15  11  -6    0.90    0.60
  14 -11  -6   -0.60    0.60
  14 -11  -6   -0.50    0.70
  14  11  -6   -0.40    0.40
  13 -11  -6   -0.20    0.70
  13 -11  -6   -0.40    0.60
  13  11  -6    0.10    0.40
 -12 -11   6    1.60    0.60
  12 -11  -6    1.50    0.70
  12 -11  -6    1.40    0.80
  12  11  -6    1.80    0.60
  11 -11  -6    1.90    0.70
 -11 -11   6    1.60    0.60
  11 -11  -6    0.50    0.70
  11  11  -6    1.00    0.50
 -10 -11   6    3.20    0.70
  10 -11  -6    2.80    0.80
  10  11  -6    2.50    0.50
   9 -11  -6   24.10    1.60
  -9 -11   6   25.60    1.50
   9  11  -6   23.50    1.20
   8 -11  -6    0.10    0.50
  -8 -11   6   -0.10    0.40
   8  11  -6   -0.10    0.30
  -7 -11   6    7.60    0.90
   7 -11  -6    6.60    1.00
   7  11  -6    6.60    0.60
  -6 -11   6    6.90    0.90
   6 -11  -6    4.90    0.80
   6  11  -6    5.90    0.60
   5 -11  -6   16.60    1.30
  -5 -11   6   15.60    1.10
   5  11  -6   16.60    0.90
   4 -11  -6    6.80    0.90
  -4 -11   6    6.20    0.80
   4  11  -6    5.60    0.60
  -4  11   6    5.70    0.70
   3 -11  -6    0.30    0.50
  -3 -11   6    0.10    0.40
   3  11  -6    0.50    0.30
  -3  11   6    0.00    0.30
   2 -11  -6    0.80    0.50
  -2 -11   6    0.30    0.40
  -2  11   6    2.10    0.40
   2  11  -6    0.90    0.30
   1 -11  -6   14.70    1.10
  -1 -11   6   13.30    1.00
  -1  11   6   14.40    0.90
   0 -11  -6    3.60    0.60
   0 -11   6    2.40    0.60
   0  11   6    2.00    0.40
   1 -11   6    1.80    0.50
  -1 -11  -6    2.00    0.50
   1  11   6    1.00    0.40
   2 -11   6    3.00    0.70
  -2 -11  -6    1.80    0.40
   2  11   6    2.60    0.50
   3 -11   6   -0.10    0.40
  -3 -11  -6    0.20    0.30
   3 -11   6   -0.10    0.40
   3  11   6   -0.10    0.30
   4 -11   6    3.20    0.60
   4 -11   6    3.00    0.50
   4  11   6    3.00    0.60
   5 -11   6    2.00    0.50
   5 -11   6    1.70    0.60
   5  11   6    1.10    0.50
   6 -11   6    0.80    0.60
   6 -11   6    1.20    0.50
   6  11   6    1.60    0.50
   7 -11   6    0.70    0.50
   7 -11   6   -0.50    0.50
   7  11   6   -1.10    0.40
   8 -11   6    4.70    0.90
   8  11   6    3.70    0.80
   9 -11   6    1.50    0.70
   9  11   6    2.30    0.70
  10 -11   6    0.20    0.70
  10  11   6    1.40    0.60
  11 -11   6    0.00    0.70
  11  11   6    0.80    0.60
  12 -11   6    0.20    0.80
  12  11   6    2.10    0.80
  16 -12  -6   -1.10    1.10
  15 -12  -6    1.20    0.80
  15 -12  -6    0.40    0.80
  15  12  -6    0.00    0.50
  14 -12  -6    0.50    0.70
  14 -12  -6    1.20    0.90
  14  12  -6    0.90    0.60
  13 -12  -6    0.40    0.70
  13 -12  -6    0.20    0.60
  13  12  -6   -0.10    0.50
  12 -12  -6    1.40    0.80
  12 -12  -6    1.00    0.80
  12  12  -6    0.90    0.50
  11 -12  -6    0.60    0.70
 -11 -12   6    0.60    0.50
  11 -12  -6   -0.30    0.50
  11  12  -6    0.30    0.40
  10 -12  -6   -0.50    0.60
  10 -12  -6   -0.80    0.50
 -10 -12   6   -0.50    0.40
  10  12  -6    0.40    0.40
   9 -12  -6    0.00    0.60
  -9 -12   6    0.30    0.50
   9  12  -6   -0.40    0.30
  -8 -12   6   10.00    1.00
   8 -12  -6   10.00    1.20
   8  12  -6    8.30    0.80
   7 -12  -6    3.40    0.80
  -7 -12   6    2.60    0.60
   7  12  -6    2.70    0.50
  -6 -12   6    1.50    0.60
   6 -12  -6    1.70    0.60
   6  12  -6    1.30    0.40
   5 -12  -6   21.60    1.50
  -5 -12   6   23.60    1.50
   5  12  -6   25.80    1.20
  -4 -12   6   46.50    2.20
   4 -12  -6   48.20    2.30
   4  12  -6   48.20    1.80
  -4  12   6   48.30    2.00
   3 -12  -6   23.30    1.50
  -3 -12   6   29.50    1.60
   3  12  -6   29.50    1.30
  -3  12   6   28.70    1.40
  -2 -12   6    2.80    0.70
   2 -12  -6    3.50    0.80
   2  12  -6    2.30    0.50
  -2  12   6    2.80    0.50
   1 -12  -6    4.70    0.80
  -1 -12   6    5.20    0.80
  -1  12   6    4.60    0.60
   0 -12   6    1.20    0.50
   0 -12  -6    0.50    0.40
   0  12   6    0.50    0.30
   1 -12   6    7.90    0.90
  -1 -12  -6    9.10    0.90
   1  12   6    9.90    0.90
   2 -12   6   -0.40    0.40
  -2 -12  -6    0.00    0.40
   2  12   6    0.60    0.40
   3 -12   6    4.30    0.70
  -3 -12  -6    4.20    0.60
   3  12   6    4.90    0.70
   4 -12   6    9.60    1.10
   4  12   6    7.10    0.80
   5 -12   6    0.30    0.50
   5  12   6   -0.10    0.40
   6 -12   6    1.00    0.60
   6  12   6    2.20    0.60
   7 -12   6    0.80    0.60
   7  12   6    2.10    0.60
   8 -12   6    1.90    0.80
   8  12   6    3.00    0.70
   9 -12   6    0.60    0.70
   9  12   6    1.10    0.60
  10 -12   6    0.80    0.70
  10  12   6    1.20    0.60
  11 -12   6    0.50    0.80
  11  12   6    0.40    0.60
  15 -13  -6    0.70    0.80
  15  13  -6   -0.50    0.50
  14 -13  -6   -0.50    0.70
  14  13  -6    0.00    0.50
  13 -13  -6    0.10    0.70
  13  13  -6    0.60    0.50
  12 -13  -6    0.00    0.70
  12  13  -6   -0.30    0.40
 -11 -13   6    1.00    0.50
  11 -13  -6   -0.40    0.60
  11  13  -6    0.80    0.50
 -10 -13   6    0.90    0.50
  10 -13  -6    0.30    0.70
  10  13  -6    0.50    0.40
   9 -13  -6    2.00    0.80
  -9 -13   6    3.40    0.80
   9  13  -6    4.20    0.60
   8 -13  -6    0.30    0.70
  -8 -13   6    0.10    0.50
   8  13  -6    0.70    0.40
  -7 -13   6    0.20    0.50
   7 -13  -6    0.40    0.70
   7  13  -6    0.00    0.40
   6 -13  -6    0.20    0.50
  -6 -13   6   -0.20    0.40
   6  13  -6   -0.30    0.30
  -5 -13   6    0.10    0.40
   5 -13  -6    1.30    0.60
   5  13  -6    0.70    0.40
  -4 -13   6    0.20    0.50
   4 -13  -6    1.00    0.60
   4  13  -6    1.00    0.40
  -3 -13   6    1.30    0.60
   3 -13  -6    0.00    0.60
  -3  13   6    0.90    0.50
   3  13  -6    0.90    0.40
  -2 -13   6    3.00    0.70
   2 -13  -6    1.70    0.70
   2  13  -6    1.70    0.50
  -2  13   6    2.40    0.50
  -1 -13   6    3.50    0.70
   1 -13  -6    2.40    0.70
  -1  13   6    3.30    0.60
   0 -13   6    0.20    0.50
   0 -13  -6    0.10    0.50
   0  13   6    0.10    0.30
   1 -13   6   -0.30    0.40
  -1 -13  -6   -0.20    0.40
   1  13   6   -0.50    0.30
  -2 -13  -6    1.80    0.60
   2 -13   6    3.00    0.70
   2  13   6    2.00    0.50
  -3 -13  -6   -0.10    0.30
   3 -13   6    0.40    0.50
   3  13   6   -0.40    0.30
   4 -13   6    0.40    0.50
   4  13   6   -0.30    0.40
   5 -13   6    3.80    0.80
   5  13   6    4.20    0.70
   6 -13   6   -0.10    0.50
   6  13   6    0.00    0.50
   7 -13   6    1.30    0.70
   7  13   6    1.60    0.60
   8  13   6    0.40    0.50
   9  13   6    0.40    0.60
  10  13   6    0.00    0.50
  14 -14  -6    0.30    0.80
  14  14  -6    0.50    0.60
  13 -14  -6    0.80    0.80
  13  14  -6    0.40    0.50
  12 -14  -6    1.70    0.80
  12  14  -6    0.10    0.50
 -11 -14   6    2.20    0.70
  11 -14  -6    1.50    0.90
  11  14  -6    2.20    0.60
 -10 -14   6   -0.10    0.50
  10 -14  -6    0.50    0.70
  10  14  -6   -0.10    0.40
   9 -14  -6   -0.10    0.60
  -9 -14   6   -0.40    0.50
   9  14  -6    0.50    0.50
  -8 -14   6    0.70    0.60
   8 -14  -6    0.70    0.70
   8  14  -6   -0.10    0.40
   7 -14  -6    2.80    0.80
  -7 -14   6    3.20    0.80
   7  14  -6    2.70    0.60
  -6 -14   6    0.50    0.50
   6 -14  -6    0.50    0.70
   6  14  -6   -0.30    0.30
   5 -14  -6   -0.40    0.50
  -5 -14   6   -0.30    0.50
   5  14  -6    0.10    0.40
   4 -14  -6    0.20    0.60
  -4 -14   6    0.40    0.50
   4  14  -6    0.10    0.40
   3 -14  -6    0.00    0.60
  -3 -14   6    1.10    0.60
   3  14  -6    0.50    0.40
  -3  14   6    0.60    0.50
  -2 -14   6    0.10    0.50
   2 -14  -6   -0.60    0.40
  -2  14   6    0.50    0.40
   1 -14  -6    2.60    0.70
  -1 -14   6    0.80    0.60
  -1  14   6    2.00    0.50
   0 -14   6   -0.30    0.40
   0 -14  -6   -0.30    0.50
   0  14   6    0.00    0.40
  -1 -14  -6    0.80    0.50
   1 -14   6    0.80    0.50
   1  14   6    0.90    0.40
  -2 -14  -6   -0.10    0.40
   2 -14   6    0.70    0.60
   2  14   6   -0.10    0.40
   3 -14   6   -0.10    0.50
   3  14   6   -0.30    0.40
   4 -14   6    0.20    0.60
   4  14   6    0.10    0.50
   5 -14   6   -0.60    0.50
   5  14   6   -0.10    0.50
   6 -14   6   -0.30    0.60
   6  14   6    1.40    0.60
   7 -14   6    2.10    0.70
   7  14   6    4.70    0.90
   8  14   6   -0.30    0.50
   9  14   6   -0.80    0.50
  10  14   6   -0.10    0.60
  13 -15  -6    1.10    0.90
  12 -15  -6   -0.70    0.60
  12  15  -6    0.90    0.60
  11 -15  -6    0.60    0.80
 -11 -15   6    0.20    0.60
  11  15  -6    1.10    0.50
 -10 -15   6    0.50    0.60
  10 -15  -6   -0.40    0.70
  10  15  -6    0.70    0.50
   9 -15  -6    0.40    0.70
  -9 -15   6    2.10    0.70
   9  15  -6    1.80    0.60
  -8 -15   6    3.00    0.80
   8 -15  -6    3.40    1.00
   8  15  -6    2.40    0.60
   7 -15  -6    5.50    1.10
  -7 -15   6    4.30    0.80
   7  15  -6    5.50    0.70
  -6 -15   6    0.40    0.50
   6 -15  -6    0.60    0.70
   6  15  -6    0.10    0.40
  -5 -15   6    2.50    0.70
   5 -15  -6    3.30    0.90
   5  15  -6    2.30    0.50
  -4 -15   6    0.70    0.60
   4 -15  -6    0.70    0.70
   4  15  -6    0.10    0.40
  -3 -15   6   -0.20    0.50
   3 -15  -6   -0.90    0.60
   3  15  -6    0.50    0.40
  -3  15   6    0.90    0.50
  -2 -15   6   10.10    1.20
   2 -15  -6    9.20    1.20
  -2  15   6    8.10    0.90
   1 -15  -6    1.10    0.60
  -1 -15   6    1.10    0.60
  -1  15   6   -0.10    0.40
   0 -15  -6    0.90    0.60
   0 -15   6    0.60    0.60
   0  15   6    0.90    0.50
  -1 -15  -6    2.30    0.70
   1 -15   6    1.60    0.70
   1  15   6    1.70    0.60
  -2 -15  -6    6.10    0.90
   2 -15   6    6.60    1.10
   2  15   6    5.50    0.80
   3 -15   6    1.50    0.70
   3  15   6    1.40    0.60
   4 -15   6   -0.30    0.50
   4  15   6    0.20    0.50
   5 -15   6    1.10    0.70
   5  15   6    1.50    0.60
   6 -15   6    1.70    0.80
   6  15   6    0.70    0.60
   7 -15   6    0.50    0.60
   7  15   6   -0.80    0.50
   8 -15   6    0.20    0.90
   8  15   6    0.10    0.60
   9  15   6   -0.70    0.50
  12 -16  -6    0.90    0.80
  11 -16  -6    0.50    0.80
 -10 -16   6    0.70    0.60
  10 -16  -6    0.70    0.80
   9 -16  -6    0.30    0.70
  -9 -16   6    0.10    0.60
   9  16  -6    0.60    0.60
  -8 -16   6    0.10    0.60
   8 -16  -6    1.20    0.90
   8  16  -6    0.50    0.50
   7 -16  -6    0.90    0.80
  -7 -16   6    1.30    0.70
   7  16  -6    1.00    0.50
   6 -16  -6   -0.30    0.80
  -6 -16   6    0.50    0.60
   6  16  -6    1.00    0.50
  -5 -16   6    0.30    0.60
   5 -16  -6   -0.70    0.70
   5  16  -6    0.10    0.40
   4 -16  -6    2.40    0.80
  -4 -16   6    3.50    0.80
   4  16  -6    3.40    0.60
  -3 -16   6    2.90    0.80
   3 -16  -6    3.70    0.90
  -3  16   6    3.20    0.70
   3  16  -6    4.20    0.70
  -2 -16   6    0.40    0.60
   2 -16  -6    0.20    0.60
  -2  16   6    0.50    0.50
  -1 -16   6    0.50    0.60
   1 -16  -6    1.20    0.70
  -1  16   6    1.20    0.60
   0 -16  -6   -0.40    0.60
   0 -16   6   -0.10    0.60
   1 -16   6    3.20    0.80
  -1 -16  -6    4.10    0.90
   1  16   6    3.60    0.70
  -2 -16  -6    0.60    0.60
   2 -16   6    0.40    0.60
   2  16   6   -0.50    0.50
   3 -16   6    0.80    0.70
   3  16   6   -0.10    0.50
   4 -16   6    0.30    0.70
   4  16   6    0.60    0.50
   5 -16   6    1.10    0.80
   5  16   6    2.30    0.70
   6 -16   6   -0.30    0.60
   6  16   6   -0.70    0.50
   7 -16   6    0.50    0.70
   7  16   6    0.60    0.60
   8 -16   6    0.40    0.80
   8  16   6   -0.60    0.60
  11 -17  -6    1.10    0.90
  10 -17  -6   -0.30    0.80
 -10 -17   6   -0.10    0.60
   9 -17  -6    0.20    0.80
  -9 -17   6    0.20    0.60
  -8 -17   6    1.20    0.70
   8 -17  -6   -0.30    0.70
   7 -17  -6    0.00    0.70
  -7 -17   6    0.60    0.70
   6 -17  -6    0.80    0.80
  -6 -17   6    0.90    0.60
   5 -17  -6    1.40    0.80
  -5 -17   6    1.40    0.80
   5  17  -6    2.80    1.00
  -4 -17   6    2.10    0.80
   4 -17  -6    1.80    0.80
   4  17  -6    2.50    0.70
  -3 -17   6    0.80    0.70
   3 -17  -6    2.00    0.90
   3  17  -6    1.90    0.70
  -3  17   6    1.20    0.60
  -2 -17   6    0.40    0.60
   2 -17  -6    0.90    0.70
  -2  17   6    0.40    0.50
  -1 -17   6    2.30    0.80
   1 -17  -6    0.80    0.70
  -1  17   6    1.40    0.60
   0 -17   6   -0.50    0.60
   0 -17  -6    1.30    0.70
   0  17   6    0.30    0.50
   1 -17   6   -0.60    0.50
  -1 -17  -6    0.00    0.60
   1  17   6    0.20    0.50
   2 -17   6    1.60    0.70
  -2 -17  -6    0.90    1.00
   2  17   6    1.70    0.70
   3 -17   6    0.00    0.60
   3  17   6   -0.30    0.50
   4 -17   6    2.20    0.80
   4  17   6    2.30    0.70
   5 -17   6    0.40    0.70
   5  17   6    0.60    0.60
   6 -17   6   -0.50    0.70
   6  17   6    0.10    0.60
   9 -18  -6    1.60    0.90
  -9 -18   6    1.80    0.80
   8 -18  -6    1.00    0.80
  -8 -18   6    0.30    0.60
  -7 -18   6    0.60    0.70
   7 -18  -6   -0.50    0.70
   6 -18  -6    1.00    0.90
  -6 -18   6    0.60    0.70
  -5 -18   6    0.60    0.70
   5 -18  -6    0.30    0.80
  -4 -18   6    2.00    0.90
   4 -18  -6    1.20    0.80
  -3 -18   6    2.10    0.90
   3 -18  -6    2.40    0.90
  -2 -18   6    1.50    0.80
   2 -18  -6    0.40    0.80
  -2  18   6    1.80    0.70
   1 -18  -6    0.90    0.80
  -1 -18   6    1.50    0.80
  -1  18   6    1.60    0.60
   0 -18   6    0.40    0.60
   0 -18  -6    1.20    0.80
   0  18   6    0.30    0.50
  -1 -18  -6    0.70    0.70
   1 -18   6    0.20    0.70
   1  18   6   -0.20    0.50
   2 -18   6    0.60    0.70
   2  18   6    0.70    0.50
   3 -18   6    0.20    0.60
   3  18   6    0.30    0.60
   4  18   6   -0.10    0.60
   5 -18   6    1.90    0.80
   5  18   6   -0.30    0.60
   7 -19  -6   -0.10    0.80
   6 -19  -6    0.20    0.70
  -6 -19   6    0.20    0.70
  -5 -19   6    0.20    0.70
   5 -19  -6    1.30    0.80
   4 -19  -6   -0.30    0.80
  -4 -19   6    0.50    0.80
  -3 -19   6   -0.30    0.70
   3 -19  -6    0.80    0.90
   2 -19  -6    0.60    0.70
  -2 -19   6    0.50    0.80
  -2  19   6    0.70    0.60
   1 -19  -6    0.20    0.70
  -1 -19   6    0.00    0.70
  -1  19   6    0.50    0.50
   0 -19  -6    0.80    0.70
   0 -19   6    0.20    0.70
   0  19   6    0.00    0.50
   1 -19   6   -0.30    0.70
  -1 -19  -6    0.00    0.70
   1  19   6    0.80    0.50
   2 -19   6    1.00    0.80
   2  19   6    0.80    0.60
  19   0  -7   -0.60    0.60
  18   0  -7   -0.10    0.60
  17   0  -7    4.70    1.00
  16   0  -7    0.00    0.60
  15   0  -7    0.60    0.60
  15   0  -7    1.30    0.60
  14   0  -7   -0.80    0.40
  13   0  -7   79.29    2.90
  12   0  -7    0.10    0.40
  11   0  -7   32.30    1.50
  10   0  -7    0.00    0.30
   9   0  -7    1.20    0.40
   8   0  -7    0.60    0.30
   7   0  -7    2.60    0.50
   6   0  -7    0.00    0.20
   5   0  -7   30.20    1.20
  -5   0   7   29.80    1.20
  -4   0   7    0.60    0.20
  -3   0   7    6.70    0.50
  -3   0   7    6.10    0.40
  -2   0   7   -0.20    0.10
  -2   0   7    0.10    0.20
  -2   0   7    0.20    0.10
  -1   0   7 1082.69   28.50
  -1   0   7 1066.29   28.60
  -1   0   7 1089.09   28.60
   0   0   7    0.00    0.20
   1   0   7   86.19    2.60
   1   0   7   86.99    2.60
   2   0   7    0.10    0.10
   2   0   7    0.50    0.30
   3   0   7    1.70    0.20
   3   0   7    1.20    0.30
   4   0   7   -0.50    0.20
   5   0   7   34.50    1.50
   6   0   7   -0.30    0.40
   7   0   7   18.90    1.20
   8   0   7    0.80    0.60
   9   0   7  194.88    6.00
  10   0   7    0.40    0.60
  11   0   7    0.70    0.60
  12   0   7   -0.50    0.60
  13   0   7    0.50    0.60
  14   0   7   -0.40    0.60
  19  -1  -7    0.20    0.70
  19   1  -7    0.40    0.60
  18  -1  -7    0.20    0.60
  18   1  -7    0.70    0.60
  17  -1  -7    2.50    0.80
  17   1  -7    3.00    0.80
  16  -1  -7    0.20    0.50
  16   1  -7   -0.50    0.40
  15  -1  -7    0.20    0.60
  15  -1  -7    0.60    0.40
  15   1  -7    1.10    0.60
  14  -1  -7   -0.80    0.40
  14   1  -7    0.70    0.40
  13  -1  -7   17.80    1.20
  13   1  -7   20.30    1.20
  12  -1  -7   51.29    2.10
  12   1  -7   55.69    2.20
  11  -1  -7    0.60    0.30
  11   1  -7    0.70    0.30
  10  -1  -7   16.90    1.00
  10   1  -7   17.20    1.00
   9  -1  -7    9.50    0.70
   9   1  -7   12.20    0.80
   8  -1  -7    3.10    0.50
   8   1  -7    3.60    0.50
   7  -1  -7  138.09    4.20
   6  -1  -7   15.90    0.90
  -6  -1   7   15.90    0.90
   5  -1  -7  113.79    3.40
  -5  -1   7  111.79    3.40
  -5  -1   7  114.59    3.40
  -5   1   7  107.49    3.40
  -4  -1   7    3.60    0.40
  -4  -1   7    3.90    0.40
   4  -1  -7    3.30    0.40
  -4   1   7    2.20    0.30
  -3  -1   7   25.50    1.00
   3  -1  -7   24.20    1.00
  -3  -1   7   25.30    1.00
  -3   1   7   25.00    1.00
  -2  -1   7    0.30    0.20
  -2  -1   7    0.00    0.10
   2  -1  -7    0.30    0.20
  -2   1   7    0.00    0.10
  -2   1   7    0.40    0.10
  -1  -1   7   40.70    1.10
  -1  -1   7   36.50    1.30
  -1  -1   7   36.40    1.30
  -1   1   7   35.10    1.30
  -1   1   7   36.60    1.10
   0  -1   7  461.65   12.50
   0  -1   7  456.65   12.60
   0  -1  -7  482.95   12.50
   0   1   7  466.95   12.40
   0   1   7  464.45   12.60
   1  -1   7   13.30    0.70
  -1  -1  -7   15.20    0.70
   1  -1   7   14.80    0.70
   1   1   7   16.40    0.80
   2  -1   7   67.79    2.20
   2  -1   7   68.79    2.00
  -2  -1  -7   66.89    2.00
   2   1   7   64.59    2.20
   3  -1   7    9.80    0.70
   3  -1   7    9.60    0.50
  -3  -1  -7   10.10    0.40
   3   1   7    9.30    0.60
   4  -1   7    5.90    0.60
   4  -1   7    8.20    0.40
   4   1   7    8.40    0.60
   5  -1   7   81.19    2.70
   5   1   7   76.79    2.60
   6  -1   7    6.70    0.70
   6   1   7    6.00    0.70
   7  -1   7    5.40    0.70
   7   1   7    5.40    0.70
   8  -1   7   77.19    2.90
   8   1   7   82.29    2.90
   9  -1   7    3.40    0.70
   9   1   7    2.90    0.70
  10  -1   7    1.00    0.60
  10   1   7   -0.20    0.50
  11  -1   7    0.30    0.60
  11   1   7    1.40    0.60
  12  -1   7   -0.60    0.60
  12   1   7    1.20    0.60
  13  -1   7   13.80    1.40
  13   1   7   14.20    1.40
  14  -1   7   -1.10    0.60
  14   1   7   -1.20    0.70
  19  -2  -7    0.20    0.70
  19   2  -7    0.70    0.70
  18  -2  -7    1.10    0.70
  18   2  -7    2.10    0.80
  17  -2  -7    1.10    0.80
  17   2  -7    1.20    0.70
  16  -2  -7    0.30    0.60
  16   2  -7   -0.50    0.50
  15  -2  -7    3.40    0.70
  15  -2  -7    3.80    0.80
  15   2  -7    4.10    0.90
  14  -2  -7   -0.80    0.40
  14   2  -7   -0.10    0.40
  13  -2  -7   19.10    1.20
  13   2  -7   16.40    1.10
  12  -2  -7   27.40    1.40
  12   2  -7   26.70    1.40
  11  -2  -7   -0.10    0.30
  11   2  -7    0.20    0.30
  10  -2  -7    3.10    0.50
  10   2  -7    2.50    0.50
   9  -2  -7   11.20    0.80
   8  -2  -7    1.20    0.30
  -8  -2   7    1.10    0.30
  -7  -2   7   16.90    0.90
   7  -2  -7   13.80    0.80
  -6  -2   7  369.26   10.20
   6  -2  -7  364.16   10.20
  -5  -2   7   12.00    0.70
   5  -2  -7   12.70    0.70
  -5  -2   7   13.20    0.70
  -5   2   7   11.50    0.70
  -4  -2   7   13.50    0.70
  -4  -2   7   13.00    0.70
   4  -2  -7   14.00    0.70
  -4   2   7   13.00    0.70
   4   2  -7   12.70    0.40
  -3  -2   7   94.39    3.00
   3  -2  -7  101.69    3.00
  -3  -2   7   98.29    2.90
  -3   2   7   95.89    2.70
  -3   2   7   96.09    2.90
  -2  -2   7   42.10    1.40
  -2  -2   7   41.60    1.50
   2  -2  -7   41.60    1.50
  -2   2   7   38.80    1.40
  -2   2   7   40.70    1.30
  -1  -2   7   35.10    1.20
  -1  -2   7   34.70    1.30
  -1   2   7   34.70    1.10
  -1   2   7   35.80    1.30
   0  -2   7   52.19    1.80
   0  -2   7   53.09    1.80
   0  -2  -7   54.69    1.80
   0   2   7   57.29    1.70
   0   2   7   56.59    1.80
   1  -2   7   -0.10    0.20
   1  -2   7    0.40    0.20
  -1  -2  -7    0.70    0.20
   1   2   7    0.10    0.20
   1   2   7    0.10    0.10
  -2  -2  -7   35.70    1.20
   2  -2   7   33.80    1.30
   2  -2   7   35.10    1.20
   2   2   7   36.60    1.30
   2   2   7   34.20    1.30
   3  -2   7    8.10    0.50
  -3  -2  -7    9.40    0.40
   3  -2   7    8.60    0.60
   3   2   7    9.90    0.60
   4  -2   7   29.70    1.30
   4  -2   7   28.40    1.00
   4   2   7   27.20    1.20
   5  -2   7   22.80    1.20
   5   2   7   22.30    1.10
   6  -2   7    0.70    0.50
   6   2   7    0.90    0.40
   7  -2   7    1.00    0.50
   7   2   7    2.00    0.50
   8  -2   7    4.40    0.70
   8   2   7    5.20    0.70
   9  -2   7    1.60    0.60
   9   2   7    1.60    0.50
  10  -2   7    0.70    0.60
  10   2   7    0.60    0.50
  11  -2   7   -0.50    0.50
  11   2   7   -0.20    0.50
  12  -2   7    0.10    0.70
  12   2   7   -0.50    0.50
  13  -2   7    1.70    0.80
  13   2   7    0.70    0.70
  14  -2   7    1.10    0.80
  14   2   7    1.00    0.80
  19  -3  -7   -0.50    0.70
  19   3  -7   -1.30    0.50
  18  -3  -7    0.90    0.80
  18   3  -7    0.00    0.60
  17  -3  -7    0.80    0.70
  17   3  -7    1.10    0.70
  16  -3  -7    0.70    0.70
  16   3  -7    0.80    0.60
  15  -3  -7   -0.70    0.60
  15  -3  -7    0.50    0.40
  15   3  -7    0.90    0.50
  14  -3  -7    2.40    0.60
  14   3  -7    3.00    0.60
  13  -3  -7  104.29    3.60
  13   3  -7  102.09    3.50
  12  -3  -7   45.70    1.90
  12   3  -7   43.80    1.90
  11  -3  -7    1.50    0.40
 -10  -3   7    4.10    0.60
  10  -3  -7    4.30    0.60
  -9  -3   7    9.50    0.70
   9  -3  -7    8.60    0.70
  -8  -3   7    0.50    0.30
   8  -3  -7    0.80    0.30
  -7  -3   7   21.90    1.10
   7  -3  -7   22.70    1.10
  -6  -3   7   33.00    1.40
   6  -3  -7   33.80    1.40
  -5  -3   7   52.39    1.80
  -5  -3   7   51.09    1.90
   5  -3  -7   53.89    1.90
   5   3  -7   50.69    1.50
  -4  -3   7   14.50    0.80
  -4  -3   7   15.60    0.70
   4  -3  -7   14.20    0.80
  -4   3   7   13.80    0.70
   4   3  -7   14.00    0.50
   3  -3  -7   16.80    0.80
  -3  -3   7   18.60    0.90
  -3  -3   7   18.40    0.80
  -3   3   7   16.90    0.70
  -3   3   7   17.10    0.80
  -2  -3   7    3.50    0.40
   2  -3  -7    2.90    0.40
  -2  -3   7    2.70    0.30
  -2   3   7    3.00    0.30
  -2   3   7    2.80    0.30
  -1  -3   7  120.89    3.30
  -1  -3   7  117.59    3.40
   1  -3  -7  100.39    3.30
  -1   3   7  117.09    3.30
   0  -3  -7  240.08    6.50
   0  -3   7  230.68    6.50
   0  -3   7  234.18    6.50
   0   3   7  231.88    6.50
   1  -3   7   21.10    0.90
   1  -3   7   20.90    0.90
  -1  -3  -7   21.60    0.80
   1   3   7   21.30    0.90
   1   3   7   21.60    0.90
   2  -3   7   11.40    0.70
  -2  -3  -7   10.90    0.50
   2  -3   7   11.00    0.60
   2   3   7   11.10    0.60
   2   3   7   11.30    0.70
   3  -3   7    1.70    0.40
   3  -3   7    1.50    0.30
  -3  -3  -7    1.90    0.20
   3   3   7    1.20    0.30
   3   3   7    1.70    0.30
   4  -3   7    5.20    0.60
   4  -3   7    4.40    0.40
   4   3   7    4.50    0.50
   5  -3   7   40.40    1.70
   5  -3   7   40.60    1.40
   5   3   7   38.20    1.60
   6  -3   7    6.30    0.70
   6   3   7    8.20    0.70
   7  -3   7    0.30    0.50
   7   3   7   -0.10    0.40
   8  -3   7   73.79    2.80
   8   3   7   73.09    2.70
   9  -3   7    4.20    0.80
   9   3   7    3.80    0.70
  10  -3   7   -0.50    0.50
  10   3   7   -0.10    0.50
  11  -3   7    1.40    0.70
  11   3   7    1.80    0.60
  12  -3   7    2.10    0.70
  12   3   7    2.60    0.70
  13  -3   7   10.50    1.20
  13   3   7   10.80    1.30
  14  -3   7    0.10    0.70
  14   3   7    0.30    0.70
  19  -4  -7    0.10    0.70
  19   4  -7    0.30    0.70
  18  -4  -7    2.70    0.90
  18   4  -7    1.60    0.70
  17  -4  -7   -0.60    0.70
  17   4  -7    1.20    0.60
  16  -4  -7   -0.50    0.50
  16   4  -7   -0.30    0.50
  15  -4  -7    0.40    0.60
  15  -4  -7    0.00    0.40
  15   4  -7    0.70    0.50
  14  -4  -7    0.80    0.50
  14   4  -7    0.30    0.40
  13  -4  -7   38.10    1.80
  13   4  -7   38.30    1.80
  12  -4  -7    3.10    0.60
  11  -4  -7    1.10    0.40
 -11  -4   7    1.20    0.40
  10  -4  -7   14.20    1.00
 -10  -4   7   13.60    0.90
  -9  -4   7   -0.40    0.20
   9  -4  -7    0.00    0.30
  -8  -4   7    0.60    0.30
   8  -4  -7    0.40    0.30
  -7  -4   7   48.40    1.90
   7  -4  -7   47.60    1.80
  -6  -4   7   21.70    1.10
   6  -4  -7   21.00    1.10
   6   4  -7   22.20    0.80
  -5  -4   7   25.00    1.20
   5  -4  -7   25.50    1.20
  -5  -4   7   25.40    1.10
   5   4  -7   25.10    0.80
  -4  -4   7  129.39    3.80
   4  -4  -7  133.39    4.00
  -4  -4   7  132.79    4.00
   4   4  -7  130.59    3.50
  -4   4   7  130.69    3.90
  -3  -4   7    1.60    0.30
   3  -4  -7    2.40    0.40
  -3  -4   7    2.20    0.40
  -3   4   7    1.70    0.20
  -3   4   7    1.30    0.30
   2  -4  -7    2.40    0.40
  -2  -4   7    1.80    0.30
  -2  -4   7    2.30    0.30
  -2   4   7    1.40    0.20
  -2   4   7    1.40    0.30
   1  -4  -7  181.18    5.20
  -1  -4   7  178.38    5.20
  -1  -4   7  180.38    5.10
  -1   4   7  182.18    5.10
  -1   4   7  181.58    5.00
   0  -4   7   21.40    0.90
   0  -4  -7   20.10    0.90
   0  -4   7   19.10    0.90
   0   4   7   18.60    0.80
   0   4   7   19.70    0.80
   1  -4   7    9.40    0.60
   1  -4   7    9.60    0.60
  -1  -4  -7    8.90    0.50
   1   4   7    9.00    0.50
   1   4   7    8.10    0.50
   2  -4   7    0.10    0.20
   2  -4   7    0.40    0.20
  -2  -4  -7   -0.30    0.10
   2   4   7   -0.20    0.20
   2   4   7    0.10    0.20
   3  -4   7    3.50    0.50
  -3  -4  -7    3.60    0.30
   3  -4   7    4.40    0.50
   3   4   7    4.10    0.50
   3   4   7    3.70    0.40
   4  -4   7   17.00    1.00
   4  -4   7   18.20    0.90
   4   4   7   18.70    0.90
   4   4   7   18.80    0.90
   5  -4   7    6.00    0.70
   5  -4   7    7.60    0.60
   5   4   7    6.10    0.60
   5   4   7    8.50    0.70
   6  -4   7    0.60    0.50
   6   4   7    0.00    0.40
   7  -4   7    1.40    0.60
   7   4   7    0.80    0.50
   8  -4   7   21.10    1.30
   8   4   7   19.90    1.20
   9  -4   7   28.40    1.60
   9   4   7   24.70    1.40
  10  -4   7    0.10    0.60
  10   4   7   -0.30    0.50
  11  -4   7    2.50    0.80
  11   4   7    1.00    0.60
  12  -4   7   -0.20    0.60
  12   4   7   -0.70    0.50
  13  -4   7    0.10    0.80
  13   4   7   -1.00    0.50
  14  -4   7    0.40    0.80
  14   4   7    0.70    0.70
  19  -5  -7    2.50    0.90
  19   5  -7    0.40    0.70
  18  -5  -7    0.50    0.80
  18   5  -7    1.40    0.70
  17  -5  -7    1.90    0.90
  17   5  -7    0.70    0.70
  16  -5  -7   -0.20    0.50
  16   5  -7   -0.60    0.50
  15  -5  -7    0.30    0.50
  15  -5  -7    0.80    0.60
  15   5  -7   -0.20    0.50
  14  -5  -7    1.50    0.60
  14   5  -7    2.00    0.60
  14   5  -7    2.90    0.60
  13  -5  -7   -0.10    0.50
  12  -5  -7   21.30    1.30
 -12  -5   7   22.90    1.30
 -11  -5   7   -0.10    0.30
  11  -5  -7   -0.20    0.30
 -10  -5   7    3.40    0.50
  10  -5  -7    2.80    0.60
  -9  -5   7   22.30    1.20
   9  -5  -7   23.00    1.20
  -8  -5   7    2.40    0.50
   8  -5  -7    2.10    0.40
  -7  -5   7   21.70    1.10
   7  -5  -7   20.60    1.10
   7   5  -7   20.90    0.90
   6  -5  -7    2.70    0.50
  -6  -5   7    2.50    0.40
   6   5  -7    2.60    0.30
  -5  -5   7   78.39    2.60
   5  -5  -7   76.09    2.60
   5   5  -7   78.29    2.20
   4  -5  -7   11.40    0.70
  -4  -5   7   11.40    0.70
  -4   5   7   11.00    0.70
  -4   5   7   10.20    0.60
   4   5  -7   10.90    0.40
  -3  -5   7   95.89    3.00
   3  -5  -7   96.79    3.00
  -3  -5   7   78.09    2.70
  -3   5   7   94.89    2.90
   3   5  -7   97.39    2.60
  -3   5   7   94.39    2.80
  -2  -5   7    2.80    0.40
   2  -5  -7    3.40    0.40
  -2  -5   7    4.10    0.40
  -2   5   7    3.70    0.40
  -2   5   7    3.40    0.30
  -1  -5   7   72.09    2.50
  -1  -5   7   76.29    2.30
   1  -5  -7   76.79    2.40
  -1   5   7   73.99    2.30
  -1   5   7   73.59    2.30
   0  -5   7   12.60    0.60
   0  -5   7   12.50    0.70
   0  -5  -7    8.70    0.60
   0   5   7   11.70    0.60
   0   5   7   12.20    0.60
   1  -5   7   10.60    0.60
   1  -5   7    8.40    0.60
  -1  -5  -7   10.80    0.60
   1   5   7    9.70    0.60
   1   5   7    8.70    0.60
  -2  -5  -7   26.60    1.00
   2  -5   7   25.80    1.10
   2  -5   7   28.10    1.10
   2   5   7   26.20    1.10
   2   5   7   28.60    1.10
  -3  -5  -7   13.30    0.60
   3  -5   7   13.30    0.80
   3  -5   7   14.30    0.80
   3   5   7   13.60    0.80
   3   5   7   14.60    0.80
   4  -5   7   20.90    1.00
   4  -5   7   21.30    1.10
   4   5   7   22.50    1.00
   4   5   7   21.40    1.10
   5  -5   7   -0.20    0.20
   5  -5   7    0.00    0.40
   5   5   7    0.30    0.30
   5   5   7    0.20    0.30
   6  -5   7   13.90    1.10
   6   5   7   16.50    1.00
   6   5   7   14.50    0.90
   7  -5   7   12.90    1.00
   7   5   7   11.00    0.90
   7   5   7   11.90    1.00
   8  -5   7   29.70    1.60
   8   5   7   28.60    1.50
   8   5   7   28.70    1.40
   9  -5   7    0.00    0.60
   9   5   7   -0.20    0.40
  10  -5   7   -0.40    0.50
  10   5   7   -0.50    0.40
  11  -5   7    0.00    0.70
  11   5   7    0.10    0.50
  12  -5   7    4.40    0.90
  12   5   7    4.60    0.90
  13  -5   7    2.10    0.90
  13   5   7    2.90    0.80
  14  -5   7    0.10    0.80
  14   5   7   -1.00    0.60
  18  -6  -7    0.00    0.80
  17  -6  -7    0.90    0.80
  17   6  -7    0.40    0.60
  16  -6  -7    1.20    0.80
  16  -6  -7   -0.30    0.60
  16   6  -7   -0.20    0.50
  15  -6  -7    5.90    1.10
  15  -6  -7    3.80    0.80
  15   6  -7    5.70    0.90
  14  -6  -7    3.00    0.70
  14   6  -7    3.40    0.70
 -13  -6   7   16.70    1.10
  13  -6  -7   15.70    1.20
  12  -6  -7    1.50    0.60
 -12  -6   7    0.60    0.40
  11  -6  -7    0.70    0.50
 -11  -6   7    0.00    0.30
  10  -6  -7    0.30    0.40
 -10  -6   7    0.10    0.30
  -9  -6   7    5.40    0.70
   9  -6  -7    5.00    0.70
   9   6  -7    4.40    0.50
   8  -6  -7   15.50    1.00
  -8  -6   7   16.40    1.00
   8   6  -7   17.90    0.80
  -7  -6   7  121.49    3.90
   7  -6  -7  118.59    3.90
   7   6  -7  123.99    3.50
  -6  -6   7    1.70    0.40
   6  -6  -7    2.10    0.40
   6   6  -7    2.00    0.30
   5  -6  -7   41.30    1.70
  -5  -6   7   43.50    1.50
  -5  -6   7   41.80    1.70
   5   6  -7   42.50    1.30
  -4  -6   7    2.10    0.30
  -4  -6   7    0.40    0.30
   4  -6  -7    1.50    0.40
  -4   6   7    0.90    0.30
   3  -6  -7  123.59    3.90
  -3  -6   7  130.19    3.90
  -3  -6   7  125.39    3.60
   3   6  -7  125.19    3.50
  -3   6   7  123.09    3.70
  -3   6   7  127.69    3.70
   2  -6  -7   33.30    1.40
  -2  -6   7   30.40    1.40
  -2   6   7   32.30    1.20
  -2   6   7   31.90    1.20
  -1  -6   7   11.50    0.80
   1  -6  -7   12.70    0.70
  -1  -6   7    9.60    0.60
  -1   6   7   12.20    0.70
  -1   6   7   12.40    0.60
   0  -6   7   41.50    1.60
   0  -6   7   39.60    1.40
   0   6   7   40.30    1.40
   0   6   7   38.80    1.40
   1  -6   7   12.10    0.80
   1  -6   7   10.80    0.70
  -1  -6  -7   12.10    0.70
   1   6   7   12.00    0.70
   1   6   7   12.20    0.70
   2  -6   7   16.20    0.90
  -2  -6  -7   17.30    0.80
   2  -6   7   15.80    0.90
   2   6   7   15.70    0.80
   2   6   7   17.10    0.90
  -3  -6  -7   75.19    2.40
   3  -6   7   81.09    2.60
   3  -6   7   76.99    2.60
   3   6   7   78.09    2.60
   3   6   7   77.69    2.50
   4  -6   7   14.80    0.90
   4  -6   7   14.50    0.90
   4   6   7   15.50    0.80
   4   6   7   14.50    0.90
   5  -6   7   13.10    0.80
   5  -6   7   12.80    0.90
   5   6   7   10.50    0.80
   5   6   7   11.90    0.80
   6  -6   7   49.80    2.20
   6  -6   7   50.19    2.10
   6   6   7   52.19    2.00
   6   6   7   49.60    1.90
   7  -6   7    1.10    0.60
   7   6   7    0.00    0.40
   7   6   7    1.20    0.50
   8  -6   7    1.10    0.60
   8   6   7    0.20    0.40
   8   6   7    0.30    0.50
   9  -6   7    0.90    0.60
   9   6   7    0.80    0.50
   9   6   7    0.60    0.50
  10  -6   7   -0.70    0.60
  10   6   7   -0.10    0.50
  10   6   7    0.80    0.50
  11  -6   7   -0.90    0.60
  11   6   7    0.20    0.50
  11   6   7   -0.10    0.50
  12  -6   7    1.40    0.80
  12   6   7    0.80    0.60
  12   6   7    0.90    0.60
  13  -6   7    0.20    0.80
  13   6   7    0.40    0.60
  13   6   7    1.10    0.60
  18  -7  -7    0.20    0.70
  17  -7  -7    0.70    0.70
  16  -7  -7    2.00    0.80
  16  -7  -7    0.20    0.60
  15  -7  -7   -0.20    0.60
  15  -7  -7   -0.50    0.50
  14  -7  -7   -0.20    0.50
  14   7  -7    0.60    0.50
  13  -7  -7   11.70    1.20
 -13  -7   7   12.40    1.00
  13   7  -7   11.20    1.10
  12  -7  -7    0.70    0.50
 -12  -7   7    0.20    0.40
  12   7  -7    0.20    0.30
  11  -7  -7    1.10    0.50
 -11  -7   7    1.10    0.50
  11   7  -7    1.50    0.40
 -10  -7   7   14.90    1.00
  10  -7  -7   14.20    1.10
  10   7  -7   12.80    0.90
  -9  -7   7   21.70    1.20
   9  -7  -7   19.80    1.30
   9   7  -7   20.00    1.00
  -8  -7   7    0.10    0.30
   8  -7  -7   -0.30    0.30
   8   7  -7    0.00    0.20
  -7  -7   7    1.10    0.40
   7  -7  -7    1.10    0.40
   7   7  -7    1.40    0.30
  -6  -7   7   -0.10    0.30
   6  -7  -7    0.40    0.40
   6   7  -7    0.70    0.20
   5  -7  -7    4.40    0.60
  -5  -7   7    4.40    0.60
  -5  -7   7    3.40    0.40
   5   7  -7    4.80    0.40
  -4  -7   7    9.50    0.80
  -4  -7   7    7.80    0.50
   4  -7  -7    8.70    0.80
  -4   7   7    7.30    0.60
   4   7  -7    8.80    0.50
   3  -7  -7   42.10    1.70
  -3  -7   7   38.60    1.40
  -3  -7   7   38.10    1.60
  -3   7   7   40.50    1.50
  -3   7   7   38.10    1.50
   3   7  -7   38.50    1.30
   2  -7  -7   11.90    0.80
  -2  -7   7   13.10    0.60
  -2  -7   7   13.80    0.90
  -2   7   7   13.80    0.70
  -2   7   7   15.30    0.80
  -1  -7   7    0.20    0.20
   1  -7  -7    0.30    0.30
  -1  -7   7    0.20    0.30
  -1   7   7    0.80    0.20
  -1   7   7    0.90    0.30
   0  -7   7    0.60    0.30
   0  -7   7    0.10    0.10
   0  -7  -7    0.00    0.20
   0   7   7    0.50    0.20
   0   7   7    0.10    0.20
   1  -7   7    6.30    0.50
  -1  -7  -7    6.70    0.60
   1  -7   7    5.60    0.60
   1   7   7    5.80    0.60
   1   7   7    6.20    0.50
  -2  -7  -7    5.90    0.60
   2  -7   7    3.60    0.50
   2  -7   7    4.30    0.60
   2   7   7    5.30    0.50
   2   7   7    4.40    0.50
   3  -7   7    2.80    0.50
  -3  -7  -7    2.10    0.40
   3  -7   7    1.40    0.40
   3   7   7    1.10    0.30
   3   7   7    1.40    0.40
   4  -7   7    2.70    0.50
   4  -7   7    2.40    0.50
   4   7   7    2.40    0.40
   4   7   7    2.80    0.50
   5  -7   7    1.50    0.50
   5  -7   7    1.50    0.40
   5   7   7    2.00    0.40
   5   7   7    1.20    0.40
   6  -7   7    0.40    0.40
   6  -7   7   -0.20    0.50
   6   7   7    0.70    0.40
   6   7   7    0.00    0.40
   7  -7   7    2.60    0.70
   7   7   7    4.00    0.60
   7   7   7    3.90    0.60
   8  -7   7   21.50    1.30
   8   7   7   21.80    1.30
   8   7   7   18.30    1.20
   9  -7   7    3.10    0.80
   9   7   7    2.50    0.60
   9   7   7    3.10    0.70
  10  -7   7    3.10    0.80
  10   7   7    3.20    0.70
  10   7   7    3.60    0.70
  11  -7   7   -0.70    0.60
  11   7   7    0.80    0.50
  11   7   7   -0.60    0.50
  12  -7   7    3.50    1.00
  12   7   7    6.30    1.10
  12   7   7    5.90    0.90
  13  -7   7    1.00    0.80
  13   7   7    0.90    0.60
  18  -8  -7    2.40    1.00
  18   8  -7    2.50    0.70
  17  -8  -7    0.80    0.80
  17   8  -7   -0.60    0.50
  16  -8  -7   -0.40    0.60
  16  -8  -7    0.30    0.80
  16   8  -7    0.50    0.50
  15  -8  -7    0.90    0.70
  15  -8  -7    0.50    0.70
  15   8  -7    1.00    0.50
  14  -8  -7    5.40    0.90
  14  -8  -7    9.00    1.30
  14   8  -7    8.60    0.90
 -13  -8   7    3.80    0.70
  13  -8  -7    3.00    0.80
  13   8  -7    3.60    0.60
  12  -8  -7    9.00    1.10
 -12  -8   7    9.70    1.00
  12   8  -7    8.10    0.80
  11  -8  -7   23.80    1.50
 -11  -8   7   24.00    1.40
  11   8  -7   23.60    1.20
  10  -8  -7   19.10    1.30
 -10  -8   7   18.00    1.20
  10   8  -7   19.50    1.00
   9  -8  -7    0.10    0.40
  -9  -8   7    0.70    0.40
   9   8  -7    0.20    0.30
  -8  -8   7    0.00    0.30
   8  -8  -7    0.00    0.40
   8   8  -7   -0.40    0.20
   7  -8  -7    1.80    0.50
  -7  -8   7    1.40    0.40
   7   8  -7    1.00    0.30
   6  -8  -7    2.50    0.50
  -6  -8   7    2.30    0.50
   6   8  -7    2.50    0.30
   5  -8  -7   24.30    1.30
  -5  -8   7   24.50    1.30
   5   8  -7   24.30    1.00
  -4  -8   7   10.70    0.60
   4  -8  -7    9.80    0.80
  -4  -8   7    9.00    0.80
  -4   8   7   11.40    0.70
   4   8  -7   11.40    0.60
  -3  -8   7    6.30    0.70
   3  -8  -7    7.30    0.80
  -3  -8   7    6.90    0.50
   3   8  -7    8.10    0.50
  -3   8   7    7.00    0.60
  -2  -8   7    3.50    0.40
   2  -8  -7    5.10    0.70
  -2  -8   7    4.70    0.60
  -2   8   7    3.90    0.40
  -2   8   7    4.00    0.50
  -1  -8   7    7.30    0.80
  -1  -8   7    6.70    0.50
   1  -8  -7    7.00    0.70
  -1   8   7    7.60    0.60
  -1   8   7    6.90    0.50
   0  -8   7   18.30    0.80
   0  -8   7   18.40    1.10
   0  -8  -7   18.70    1.00
   0   8   7   19.60    0.90
   0   8   7   20.70    1.00
   1  -8   7   10.40    0.80
  -1  -8  -7   10.80    0.80
   1   8   7   11.00    0.70
   1   8   7   10.70    0.60
   2  -8   7    3.00    0.50
  -2  -8  -7    4.00    0.50
   2  -8   7    3.00    0.50
   2   8   7    3.70    0.40
   2   8   7    3.00    0.50
  -3  -8  -7    2.10    0.40
   3  -8   7    1.10    0.40
   3  -8   7    1.40    0.40
   3   8   7    1.00    0.40
   3   8   7    1.80    0.30
   4  -8   7    0.80    0.40
   4  -8   7    0.60    0.40
   4   8   7    0.70    0.30
   4   8   7    0.80    0.40
   5  -8   7   -0.70    0.40
   5  -8   7    0.20    0.40
   5   8   7    0.10    0.30
   5   8   7   -0.10    0.40
   6  -8   7    0.90    0.50
   6  -8   7    2.20    0.50
   6   8   7    2.30    0.60
   6   8   7    2.30    0.50
   7  -8   7    0.50    0.50
   7   8   7    1.60    0.50
   7   8   7    0.80    0.50
   8  -8   7    0.10    0.60
   8   8   7   -0.50    0.40
   8   8   7   -0.10    0.40
   9  -8   7    2.00    0.70
   9   8   7    2.30    0.70
   9   8   7    1.60    0.60
  10  -8   7    0.40    0.70
  10   8   7    2.60    0.70
  11  -8   7    0.30    0.60
  11   8   7    0.20    0.60
  12  -8   7   -0.20    0.70
  12   8   7    0.70    0.70
  13  -8   7   -0.30    0.70
  13   8   7    0.40    0.60
  17  -9  -7    0.80    0.80
  17   9  -7   -1.20    0.40
  16  -9  -7    0.50    0.80
  16  -9  -7   -0.40    0.60
  16   9  -7    0.60    0.60
  15  -9  -7    4.00    1.00
  15  -9  -7    2.40    0.80
  15   9  -7    1.10    0.50
  14  -9  -7    0.80    0.70
  14  -9  -7    0.90    0.70
  14   9  -7    0.20    0.40
  13  -9  -7   -1.50    0.50
 -13  -9   7   -0.20    0.40
  13   9  -7    0.30    0.40
 -12  -9   7   -0.50    0.30
  12  -9  -7   -0.10    0.60
  12   9  -7   -0.40    0.30
  11  -9  -7    0.10    0.50
 -11  -9   7   -0.50    0.40
  11   9  -7   -0.10    0.30
  10  -9  -7    5.10    0.80
 -10  -9   7    4.60    0.70
  10   9  -7    5.90    0.70
   9  -9  -7   20.20    1.40
  -9  -9   7   18.20    1.20
   9   9  -7   20.80    1.00
   8  -9  -7   -0.50    0.40
  -8  -9   7    0.10    0.30
   8   9  -7   -0.40    0.20
   7  -9  -7   -0.50    0.30
  -7  -9   7    0.10    0.30
   7   9  -7    0.00    0.20
  -6  -9   7    0.40    0.40
   6  -9  -7    0.60    0.50
   6   9  -7    0.70    0.30
   5  -9  -7   16.30    1.20
  -5  -9   7   15.40    1.00
   5   9  -7   17.30    0.80
   4  -9  -7    0.40    0.40
  -4  -9   7    0.00    0.20
  -4  -9   7    0.20    0.30
  -4   9   7    0.00    0.20
   3  -9  -7   19.10    1.20
  -3  -9   7   20.70    1.20
  -3  -9   7   19.40    0.80
  -3   9   7   18.40    1.00
   3   9  -7   20.00    0.90
  -2  -9   7    0.80    0.20
   2  -9  -7    0.90    0.40
  -2  -9   7    0.70    0.40
  -2   9   7    0.50    0.30
  -2   9   7    0.40    0.30
  -1  -9   7   40.30    1.70
   1  -9  -7   36.00    1.60
  -1  -9   7   35.20    1.30
  -1   9   7   36.20    1.40
  -1   9   7   35.90    1.50
   0  -9  -7    1.60    0.50
   0  -9   7    1.60    0.30
   0  -9   7    1.30    0.40
   0   9   7    1.70    0.40
   0   9   7    2.00    0.30
   1  -9   7   11.20    0.70
   1  -9   7   11.80    0.90
   1   9   7   10.40    0.80
   1   9   7   11.10    0.70
  -2  -9  -7   18.70    1.00
   2  -9   7   18.10    1.10
   2   9   7   16.40    1.00
   2   9   7   18.50    0.90
   3  -9   7    5.50    0.70
   3  -9   7    4.90    0.60
   3   9   7    5.00    0.50
   3   9   7    5.00    0.60
   4  -9   7   11.70    0.90
   4  -9   7   12.10    1.00
   4   9   7   12.40    0.70
   4   9   7   11.20    0.90
   5  -9   7    1.20    0.50
   5  -9   7    0.90    0.50
   5   9   7    1.50    0.50
   5   9   7    1.60    0.50
   6  -9   7    4.00    0.70
   6  -9   7    4.40    0.70
   6   9   7    4.60    0.70
   7  -9   7   32.90    1.70
   7   9   7   31.50    1.70
   8  -9   7   -0.20    0.60
   8   9   7    2.60    0.60
   9  -9   7   -0.20    0.60
   9   9   7    0.60    0.50
  10  -9   7    1.60    0.70
  10   9   7    2.10    0.60
  11  -9   7   -0.50    0.70
  11   9   7    0.20    0.60
  12  -9   7    0.80    0.90
  12   9   7    2.60    0.80
  17 -10  -7    1.10    0.80
  17  10  -7    0.00    0.50
  16 -10  -7   -0.90    0.60
  16 -10  -7    1.00    0.80
  16  10  -7    0.30    0.50
  15 -10  -7    5.70    1.10
  15 -10  -7    8.50    1.30
  15  10  -7    8.00    0.90
  14 -10  -7    1.20    0.80
  14 -10  -7   -0.60    0.60
  14  10  -7    0.10    0.40
 -13 -10   7    5.60    0.90
  13 -10  -7    5.40    1.10
  13 -10  -7    4.60    1.00
  13  10  -7    4.30    0.70
 -12 -10   7    1.20    0.50
  12 -10  -7    0.90    0.60
  12  10  -7    1.40    0.50
  11 -10  -7   -0.40    0.50
 -11 -10   7   -0.10    0.40
  11  10  -7    0.50    0.40
 -10 -10   7   10.00    1.00
  10 -10  -7   10.30    1.20
  10  10  -7    9.30    0.80
  -9 -10   7    2.80    0.60
   9 -10  -7    2.80    0.70
   9  10  -7    3.50    0.50
   8 -10  -7    0.30    0.50
  -8 -10   7    0.20    0.40
   8  10  -7    0.00    0.30
   7 -10  -7    2.50    0.60
  -7 -10   7    2.00    0.60
   7  10  -7    1.30    0.30
  -6 -10   7    0.30    0.40
   6 -10  -7    1.00    0.50
   6  10  -7    1.10    0.30
  -5 -10   7   50.09    2.10
   5 -10  -7   52.29    2.20
   5  10  -7   48.70    1.70
   4 -10  -7    7.90    0.90
  -4 -10   7    7.30    0.80
  -4  10   7    8.00    0.70
   4  10  -7    8.40    0.60
   3 -10  -7   21.00    1.30
  -3 -10   7   23.10    1.30
   3  10  -7   23.50    1.00
  -3  10   7   22.60    1.20
  -2 -10   7   -0.20    0.30
   2 -10  -7    0.00    0.40
  -2  10   7    0.10    0.30
  -1 -10   7    3.80    0.50
   1 -10  -7    3.00    0.60
  -1 -10   7    3.20    0.60
  -1  10   7    3.80    0.40
  -1  10   7    3.60    0.50
   0 -10   7   11.10    0.90
   0 -10   7    9.10    0.60
   0 -10  -7   10.30    1.00
   0  10   7    9.70    0.70
   0  10   7   10.00    0.80
   1 -10   7    0.20    0.40
   1 -10   7   -0.10    0.20
  -1 -10  -7    0.40    0.40
   1  10   7    0.20    0.30
   2 -10   7    3.40    0.60
   2 -10   7    3.40    0.50
  -2 -10  -7    2.80    0.50
   2  10   7    2.70    0.50
   3 -10   7    1.40    0.50
   3 -10   7   -0.10    0.10
   3  10   7    0.60    0.40
   4 -10   7    5.70    0.80
   4 -10   7    5.10    0.70
   4  10   7    4.90    0.70
   5 -10   7    5.00    0.70
   5 -10   7    6.40    0.80
   5  10   7    5.00    0.70
   6 -10   7   15.60    1.20
   6 -10   7   18.40    1.30
   6  10   7   19.60    1.20
   7 -10   7    1.00    0.60
   7  10   7    0.50    0.50
   8 -10   7    2.00    0.70
   8  10   7    3.30    0.70
   9 -10   7   -0.50    0.60
   9  10   7   -0.10    0.50
  10 -10   7    0.00    0.70
  10  10   7   -0.70    0.50
  11 -10   7    0.50    0.80
  11  10   7    0.40    0.70
  12 -10   7   -0.10    0.80
  12  10   7    0.90    0.70
  16 -11  -7   -1.00    0.70
  16 -11  -7    0.10    0.70
  16  11  -7   -1.00    0.50
  15 -11  -7    0.30    0.80
  15 -11  -7    1.30    0.80
  15  11  -7    1.60    0.60
  14 -11  -7    0.30    0.70
  14 -11  -7    0.50    0.70
  14  11  -7    0.40    0.50
  13 -11  -7   -0.30    0.60
  13 -11  -7   -0.10    0.60
  13  11  -7    0.00    0.40
 -12 -11   7    1.90    0.60
  12 -11  -7    1.60    0.80
  12  11  -7    1.70    0.50
  11 -11  -7    1.10    0.70
 -11 -11   7    0.10    0.40
  11  11  -7    0.70    0.40
  10 -11  -7    0.60    0.60
 -10 -11   7    0.90    0.50
  10  11  -7    0.60    0.40
   9 -11  -7    4.20    0.90
  -9 -11   7    5.00    0.80
   9  11  -7    6.00    0.60
  -8 -11   7    2.10    0.60
   8 -11  -7    1.70    0.60
   8  11  -7    2.20    0.40
  -7 -11   7    0.00    0.40
   7 -11  -7    0.30    0.50
   7  11  -7    0.00    0.30
  -6 -11   7    6.60    0.90
   6 -11  -7    6.40    0.90
   6  11  -7    6.60    0.60
  -5 -11   7   30.40    1.60
   5 -11  -7   35.20    1.80
   5  11  -7   29.90    1.30
   4 -11  -7    5.50    0.80
  -4 -11   7    6.20    0.90
  -4  11   7    5.50    0.70
   4  11  -7    5.70    0.60
  -3 -11   7    1.70    0.50
   3 -11  -7    0.90    0.60
  -3  11   7    1.20    0.40
   3  11  -7    0.70    0.30
  -2 -11   7    6.70    0.90
   2 -11  -7    6.70    0.90
  -2  11   7    7.20    0.70
  -1 -11   7    2.30    0.60
   1 -11  -7    2.20    0.60
  -1  11   7    1.70    0.40
   0 -11   7    1.20    0.50
   0 -11  -7    0.30    0.40
   0  11   7    0.80    0.40
   1 -11   7    0.20    0.40
  -1 -11  -7    0.50    0.40
   1  11   7   -0.30    0.30
  -2 -11  -7    0.10    0.30
   2 -11   7    0.10    0.40
   2  11   7    0.00    0.40
   3 -11   7   13.80    1.20
   3 -11   7   14.60    0.90
   3  11   7   12.70    0.90
   4 -11   7   -0.30    0.40
   4 -11   7   -0.10    0.20
   4  11   7    0.10    0.40
   5 -11   7    9.30    0.90
   5 -11   7    9.30    1.00
   5  11   7    9.50    1.00
   6 -11   7   -0.10    0.50
   6 -11   7    1.00    0.60
   6  11   7   -0.20    0.50
   7 -11   7   12.60    1.20
   7  11   7   12.70    1.10
   8 -11   7    1.10    0.70
   8  11   7    1.20    0.60
   9 -11   7   -0.60    0.60
   9  11   7   -0.90    0.50
  10 -11   7   -0.40    0.70
  10  11   7    0.10    0.60
  11 -11   7   -0.70    0.70
  11  11   7    1.50    0.70
  16 -12  -7    0.00    0.80
  16 -12  -7    0.00    0.70
  15 -12  -7   -0.50    0.70
  15 -12  -7    0.70    0.80
  14 -12  -7    0.70    0.80
  14 -12  -7    1.20    0.80
  14  12  -7    3.10    0.70
  13 -12  -7   -0.40    0.70
  13 -12  -7    0.70    0.60
  13  12  -7    0.00    0.50
  12 -12  -7    2.60    0.80
 -12 -12   7    3.50    0.70
  12 -12  -7    2.60    0.90
  12  12  -7    2.50    0.60
 -11 -12   7    1.30    0.60
  11 -12  -7    3.00    0.80
  11  12  -7    1.30    0.50
 -10 -12   7    0.00    0.50
  10 -12  -7    0.10    0.60
  10  12  -7    0.30    0.40
   9 -12  -7   -0.10    0.50
  -9 -12   7    0.10    0.50
   9  12  -7    0.20    0.30
   8 -12  -7   -0.20    0.50
  -8 -12   7    0.10    0.40
   8  12  -7    0.20    0.30
   7 -12  -7    4.90    0.90
  -7 -12   7    6.10    0.90
   7  12  -7    5.30    0.60
  -6 -12   7    4.70    0.80
   6 -12  -7    6.20    1.00
   6  12  -7    4.70    0.60
   5 -12  -7    8.30    1.00
  -5 -12   7    6.70    0.90
   5  12  -7    8.60    0.70
  -4 -12   7   15.40    1.20
   4 -12  -7   16.30    1.30
  -4  12   7   16.10    1.10
   4  12  -7   16.20    0.90
  -3 -12   7    9.10    1.00
   3 -12  -7   10.40    1.20
  -3  12   7    9.40    0.90
   3  12  -7   10.00    0.80
  -2 -12   7   11.70    1.10
   2 -12  -7   10.00    1.10
  -2  12   7   10.60    0.80
  -1 -12   7    0.10    0.40
   1 -12  -7   -0.50    0.40
  -1  12   7   -0.10    0.30
   0 -12  -7    0.30    0.50
   0 -12   7    0.90    0.50
   0  12   7    0.60    0.40
   1 -12   7    2.40    0.60
  -1 -12  -7    1.30    0.50
   1  12   7    2.00    0.50
   2 -12   7    0.90    0.50
  -2 -12  -7    0.20    0.20
   2  12   7   -0.10    0.40
   3 -12   7    2.10    0.70
   3  12   7    0.40    0.50
   4 -12   7    0.20    0.50
   4  12   7    0.40    0.40
   5 -12   7    2.90    0.70
   5  12   7    5.80    0.80
   6 -12   7    2.60    0.70
   6  12   7    2.20    0.60
   7 -12   7    1.80    0.80
   7  12   7    1.80    0.60
   8 -12   7   -0.30    0.90
   8  12   7   -0.40    0.50
   9 -12   7   -0.60    0.60
   9  12   7   -0.50    0.50
  10 -12   7   -0.60    0.70
  10  12   7   -0.40    0.50
  15 -13  -7    1.40    0.90
  14 -13  -7   -0.50    0.70
  13 -13  -7   -0.20    0.70
  12 -13  -7    2.90    0.90
 -12 -13   7    3.20    0.80
  12  13  -7    3.10    0.80
  11 -13  -7    1.10    0.80
 -11 -13   7    1.80    0.60
  11  13  -7    1.20    0.50
  10 -13  -7    3.80    0.90
 -10 -13   7    3.90    0.80
  10  13  -7    4.10    0.70
  -9 -13   7    1.50    0.60
   9 -13  -7    2.10    0.80
   9  13  -7    1.20    0.50
  -8 -13   7    0.40    0.50
   8 -13  -7   -0.50    0.50
   8  13  -7   -0.60    0.30
   7 -13  -7   -0.60    0.50
  -7 -13   7    0.10    0.50
   7  13  -7    0.20    0.40
  -6 -13   7    0.80    0.50
   6 -13  -7    0.00    0.60
   6  13  -7    0.20    0.30
   5 -13  -7    0.20    0.50
  -5 -13   7   -0.10    0.50
   5  13  -7    0.90    0.40
  -4 -13   7    2.40    0.70
   4 -13  -7    1.30    0.60
  -4  13   7    2.70    0.60
   4  13  -7    1.70    0.40
   3 -13  -7    4.00    0.90
  -3 -13   7    6.30    0.90
   3  13  -7    5.30    0.60
  -3  13   7    6.30    0.80
  -2 -13   7   12.60    1.30
   2 -13  -7   11.60    1.20
  -2  13   7   11.10    0.90
   1 -13  -7    1.00    0.60
  -1 -13   7    1.70    0.60
  -1  13   7    1.70    0.50
   0 -13  -7    0.00    0.50
   0 -13   7    0.20    0.50
   0  13   7    0.10    0.40
   1 -13   7    2.00    0.70
  -1 -13  -7    1.00    0.50
   1  13   7    0.60    0.50
   2 -13   7    8.90    1.10
  -2 -13  -7    8.30    0.90
   2  13   7    8.10    0.90
   3 -13   7    0.30    0.50
   3  13   7    0.00    0.50
   4 -13   7    0.10    0.50
   4  13   7    0.40    0.50
   5 -13   7    0.00    0.50
   5  13   7   -0.50    0.40
   6 -13   7    1.20    0.60
   6  13   7    0.60    0.50
   7 -13   7   -0.40    0.60
   7  13   7    0.40    0.50
   8  13   7    1.00    0.60
   9  13   7    0.40    0.60
  10  13   7    0.70    0.60
  14 -14  -7    0.10    0.80
  13 -14  -7    2.10    0.90
  12 -14  -7    0.00    0.70
 -12 -14   7    0.40    0.70
 -11 -14   7    0.40    0.50
  11 -14  -7   -0.80    0.60
  10 -14  -7    2.50    0.80
 -10 -14   7    1.20    0.60
  -9 -14   7    1.90    0.70
   9 -14  -7    0.90    0.80
  -8 -14   7    0.30    0.50
   8 -14  -7    0.40    0.70
   8  14  -7    0.90    0.70
  -7 -14   7    3.50    0.80
   7 -14  -7    4.20    0.90
   7  14  -7    3.90    0.70
  -6 -14   7   -0.40    0.50
   6 -14  -7    0.20    0.60
   6  14  -7    0.10    0.40
  -5 -14   7    1.40    0.70
   5 -14  -7    0.70    0.60
   5  14  -7    2.00    0.50
  -4 -14   7    1.80    0.70
   4 -14  -7    0.50    0.70
  -4  14   7    0.90    0.50
   4  14  -7    1.30    0.40
  -3 -14   7    3.80    0.80
   3 -14  -7    3.90    0.90
   3  14  -7    7.10    0.70
  -3  14   7    4.80    0.70
   2 -14  -7    3.40    0.80
  -2 -14   7    4.30    0.80
  -2  14   7    2.60    0.60
   1 -14  -7    0.60    0.60
  -1 -14   7    0.20    0.50
  -1  14   7    0.60    0.50
   0 -14  -7    0.80    0.60
   0 -14   7    0.60    0.60
   0  14   7    0.30    0.50
  -1 -14  -7    7.30    1.00
   1 -14   7    7.00    1.00
   1  14   7    6.80    0.80
   2 -14   7    7.30    1.00
  -2 -14  -7    7.90    1.20
   2  14   7    7.20    0.90
   3 -14   7   -0.20    0.50
   3  14   7   -0.80    0.40
   4 -14   7    1.80    0.70
   4  14   7   -0.10    0.50
   5 -14   7    0.10    0.60
   5  14   7    0.80    0.60
   6 -14   7   -0.20    0.50
   6  14   7   -0.10    0.50
   7 -14   7    0.90    0.70
   7  14   7    1.40    0.70
   8  14   7    1.30    0.60
   9  14   7   -0.30    0.50
  13 -15  -7    0.00    0.80
  12 -15  -7    0.00    0.80
 -11 -15   7    0.60    0.60
  11 -15  -7    0.30    0.80
  10 -15  -7    1.30    0.90
 -10 -15   7    0.30    0.60
  -9 -15   7   -0.50    0.50
   9 -15  -7    0.20    0.70
   8 -15  -7    2.90    1.00
  -8 -15   7    1.80    0.70
  -7 -15   7    0.60    0.60
   7 -15  -7   -0.20    0.70
  -6 -15   7    1.80    0.70
   6 -15  -7    2.00    0.90
  -5 -15   7    0.80    0.60
   5 -15  -7    0.60    0.70
   4 -15  -7    0.20    0.70
  -4 -15   7    0.60    0.60
  -3 -15   7    0.70    0.60
   3 -15  -7    1.00    0.70
  -3  15   7    1.50    0.60
   2 -15  -7    0.60    0.60
  -2 -15   7    2.70    0.80
  -2  15   7    2.50    0.60
   1 -15  -7    0.10    0.60
  -1 -15   7    0.00    0.50
  -1  15   7   -0.50    0.40
   0 -15  -7    0.90    0.50
   0 -15   7   -0.50    0.50
   0  15   7    0.00    0.40
   1 -15   7    1.00    0.70
  -1 -15  -7    1.20    0.60
   1  15   7    1.60    0.60
   2 -15   7    0.10    0.60
   2  15   7   -0.50    0.50
   3 -15   7    1.80    0.80
   3  15   7    4.10    0.80
   4 -15   7    0.20    0.60
   4  15   7    0.40    0.50
   5 -15   7    0.80    0.60
   5  15   7    0.80    0.60
   6 -15   7   -0.30    0.60
   6  15   7    0.90    0.60
   7 -15   7    0.70    0.70
   7  15   7   -0.60    0.50
   8  15   7    0.60    0.70
  12 -16  -7    0.20    0.70
  11 -16  -7   -0.70    0.70
 -11 -16   7    0.90    0.60
 -10 -16   7    1.00    0.60
  10 -16  -7    0.50    0.80
   9 -16  -7   -0.20    0.60
  -9 -16   7   -0.30    0.50
   8 -16  -7    0.00    0.70
  -8 -16   7    1.10    0.70
  -7 -16   7    0.60    0.70
   7 -16  -7   -0.40    0.60
   6 -16  -7    1.60    0.80
  -6 -16   7    1.50    0.70
   5 -16  -7    1.90    0.80
  -5 -16   7    3.00    0.90
   4 -16  -7    0.70    0.70
  -4 -16   7    0.30    0.70
  -3 -16   7    0.20    0.60
   3 -16  -7   -0.10    0.70
  -3  16   7    1.10    0.50
  -2 -16   7    4.80    1.00
   2 -16  -7    5.40    1.00
  -2  16   7    4.70    0.80
   1 -16  -7    0.30    0.60
  -1 -16   7    0.90    0.70
  -1  16   7    1.70    0.50
   0 -16  -7    1.60    0.60
   0 -16   7    0.50    0.60
   0  16   7    1.00    0.50
  -1 -16  -7    0.20    0.60
   1 -16   7    0.50    0.60
   1  16   7    1.10    0.60
   2 -16   7   -0.10    0.60
   2  16   7    0.60    0.60
   3 -16   7    0.40    0.60
   3  16   7    0.50    0.50
   4 -16   7    3.30    0.90
   4  16   7    4.20    0.90
   5 -16   7    0.00    0.60
   5  16   7    0.90    0.70
   6 -16   7    1.20    0.70
   6  16   7    0.30    0.60
   7 -16   7   -0.60    0.60
   7  16   7    0.30    0.70
  11 -17  -7    0.80    0.90
 -10 -17   7    1.00    0.70
  10 -17  -7    0.30    0.80
  -9 -17   7   -0.70    0.60
   9 -17  -7    0.10    0.80
   8 -17  -7    0.30    0.70
  -8 -17   7    0.40    0.70
   7 -17  -7    0.50    0.90
  -7 -17   7    0.60    0.70
  -6 -17   7    2.70    0.90
   6 -17  -7    1.00    0.70
   5 -17  -7    0.10    0.80
  -5 -17   7    1.40    0.70
   4 -17  -7    0.60    0.70
  -4 -17   7    0.70    0.70
   3 -17  -7    1.50    0.80
  -3 -17   7    2.00    0.80
  -3  17   7    2.10    0.60
  -2 -17   7    5.30    1.10
   2 -17  -7    3.90    1.00
  -2  17   7    4.40    0.80
   1 -17  -7    0.00    0.70
  -1 -17   7   -0.40    0.60
  -1  17   7    0.10    0.40
   0 -17   7    0.10    0.60
   0 -17  -7    0.60    0.60
   0  17   7    0.40    0.60
   1 -17   7    0.90    0.70
  -1 -17  -7    1.60    0.70
   1  17   7    2.20    0.70
   2 -17   7    0.30    0.70
   2  17   7   -0.10    0.50
   3 -17   7    0.50    0.70
   3  17   7    3.00    0.80
   4 -17   7   -0.50    0.60
   4  17   7    0.30    0.70
   5 -17   7    0.30    0.70
   5  17   7   -0.30    0.60
  -9 -18   7    0.20    0.70
   9 -18  -7    0.70    0.80
   8 -18  -7    0.50    0.80
  -8 -18   7    0.40    0.70
  -7 -18   7   -0.30    0.70
   7 -18  -7    0.40    0.80
  -6 -18   7    0.60    0.70
   6 -18  -7    0.10    0.70
   5 -18  -7   -0.70    0.70
  -5 -18   7    0.10    0.60
  -4 -18   7   -0.60    0.70
   4 -18  -7    1.40    0.80
   3 -18  -7    2.30    0.90
  -3 -18   7    0.70    0.80
  -2 -18   7    0.60    0.70
   2 -18  -7    0.70    0.80
  -2  18   7    1.50    0.60
   1 -18  -7   -0.30    0.60
  -1 -18   7    0.50    0.70
  -1  18   7    0.80    0.50
   0 -18  -7    0.60    0.70
   0 -18   7   -0.40    0.60
   0  18   7    1.40    0.60
   1 -18   7   -0.70    0.60
   1  18   7    0.00    0.50
   2 -18   7    0.20    0.70
   2  18   7   -0.20    0.50
   3 -18   7    0.40    0.70
   3  18   7   -0.50    0.60
   4 -18   7   -0.70    0.60
   4  18   7   -0.50    0.50
   6 -19  -7    0.40    0.70
  -6 -19   7    0.80    0.80
   5 -19  -7    0.80    0.80
[truncated: 370,897 more chars]
